# Supplementary material for: Genome and transcriptome wide association study identify candidate genes regulating folate levels in maize
Source: Front Plant Sci. 2025 Jun 19;16:1606220. doi: 10.3389/fpls.2025.1606220 (PMC12222111; doi:10.3389/fpls.2025.1606220)
Supplement: Supplementary Table S1 — The detailed information of 380 maize grain samples. [file Table1.xls]

## Sheet: Sheet1
Sample	Name	Folate（ug/g）	Group
1-1	604MHZ-20	1.959	high
1-2		1.256	high
2-1	XSYM-3-1-1	1.792	high
2-2		1.991	high
3-1	CTN100-3-2-2-2-2	1.092	high
3-2		1.202	high
4-1	HNCTN102-2-3	1.18	high
4-2		1.151	high
5-1	ZTHN2015-1	6.751	high
5-2		6.189	high
6-1	HNYH2016-2-2-1-2	4.382	high
6-2		3.409	high
7-1	GTL114H3	0.922	high
7-2		0.727	high
8-1	GTL1139	5.05	high
8-2		5.041	high
9-1	ky188	1.66	high
9-2		1.62	high
10-1	YT89-1	0.29	low
10-2		0.317	low
11-1	ST7H-2-2	0.236	low
11-2		0.345	low
12-1	FX8H-2	0.311	low
12-2		0.302	low
13-1	YM1221-2-2-1-1	0.162	low
13-2		0.149	low
14-1	17-08-2	0.96	high
14-2		0.925	high
15-1	HMT168-2-2-1	0.594	low
15-2		0.619	low
16-1	JT5-1	0.37	low
16-2		0.347	low
17-1	HT3	0.415	low
17-2		0.46	low
18-1	YT6-2-2	0.232	low
18-2		0.269	low
19-1	GTL301LT	0.62	low
19-2		0.649	low
20-1	GTL90233	0.781	high
20-2		0.868	high
21-1	GTL118sc	1.102	high
21-2		1.129	high
22-1	GTL17311	1.335	high
22-2		1.538	high
23-1	WN40-1-2	1.271	high
23-2		1.112	high
24-1	HN8H-1-1	1.279	high
24-2		1.584	high
25-1	MN-40-1	0.616	low
25-2		0.62	low
26-1	BM355-2-1	0.588	low
26-2		0.617	low
27-1	GLT29-1	3.016	high
27-2		2.687	high
28-1	17-09-1-2	2.477	high
28-2		2.478	high
29-1	GTL214	0.969	high
29-2		1.016	high
30-1	WX150-3-2-1	2.521	high
30-2		2.632	high
31-1	PR-3-1-2	1.523	high
31-2		1.331	high
32-1	GTL319WT	1.975	high
32-2		2.075	high
33-1	GTL2637	2.011	high
33-2		2.141	high
34-1	GTL273	2.609	high
34-2		2.408	high
35-1	18JNSC-1	1.454	high
35-2		1.341	high
36-1	ky99	0.94	high
36-2		1.088	high
37-1	YC437	2.049	high
37-2		2.019	high
38-1	TXT3H4-1-1	1.7	high
38-2		1.601	high
39-1	GTL90M31	1.523	high
39-2		1.215	high
40-1	HT2022	2.091	high
40-2		2.862	high
41-1	JTR88-1	2.143	high
41-2		2.091	high
42-1	HT216-2-1	2.414	high
42-2		2.491	high
43-1	WUPT3-2-1	2.385	high
43-2		2.45	high
44-1	TXT3-1-2	1.636	high
44-2		1.687	high
45-1	SC01-1-2	1.482	high
45-2		1.49	high
46-1	GLT31-2	2.625	high
46-2		2.562	high
47-1	XT90H-4	2.578	high
47-2		2.61	high
49-1	HMT168-2-1-1-2-1-2	1.074	high
49-2		1.037	high
50-1	HWT16-2-2	1.394	high
50-2		1.446	high
51-1	WX150-2	1.893	high
51-2		1.837	high
52-1	XT90	1.427	high
52-2		1.41	high
53-1	MYT007	1.208	high
53-2		1.386	high
54-1	PK-3-2	1.402	high
54-2		1.347	high
55-1	TXT3-4-1	0.391	low
55-2		0.305	low
56-1	YT33-2-2	0.839	high
56-2		0.992	high
57-1	HJZ33	1.678	high
57-2		1.758	high
58-1	17-01-1-1	1.585	high
58-2		1.517	high
59-1	MN-40-2	0.902	high
59-2		0.927	high
60-1	JF13H	1.156	high
60-2		1.232	high
61-1	YM1316-1-2	2.193	high
61-2		2.145	high
62-1	GHN168-2-2-1	2.202	high
62-2		2.309	high
63-1	QSW07b-23	1.541	high
63-2		1.541	high
64-1	J2000-8	1.854	high
64-2		1.82	high
65-1	H5-6-1-1	0.749	high
65-2		0.709	high
66-1	HDNR8-2	0.009	low
66-2		0.008	low
67-1	TJN2000-2	0.012	low
67-2		0.014	low
68-1	15-19AB-1	0.093	low
68-2		0.099	low
69-1	16SN13-1	0.047	low
69-2		0.039	low
70-1	HN102	0.13	low
70-2		0.143	low
71-1	XYN4H-3	0.019	low
71-2		0.02	low
72-1	N518-1-2	0.02	low
72-2		0.022	low
73-1	WN158	0.025	low
73-2		0.027	low
74-1	CN1514-1	0.023	low
74-2		0.023	low
75-1	TGN932-3-1-1	1.224	high
75-2		1.099	high
76-1	WCN6H-1-1-2	0.356	low
76-2		0.565	low
77-1	12SN255-2-1	0.283	low
77-2		0.283	low
78-1	HN301-1	0.434	low
78-2		0.491	low
79-1	N2006-3	1.117	high
79-2		1.302	high
80-1	ZBN6H-1	1.417	high
80-2		1.408	high
81-1	H102-1-1-2	0.629	low
81-2		0.662	low
82-1	GND002	0.237	low
82-2		0.231	low
83-1	NTN601	0.764	high
83-2		0.701	high
84-1	518MBC-13	0.369	low
84-2		0.196	low
85-1	MYNM017-1-1-1	0.581	low
85-2		0.337	low
86-1	GNL121YZ	1.255	high
86-2		2.977	high
87-1	HTN1H-1-1	0.839	high
87-2		1.614	high
88-1	LGN	1.073	high
88-2		1.003	high
89-1	NNHN60-2	0.632	low
89-2		0.62	low
90-1	12BN255-1-2	1.168	high
90-2		1.493	high
92-1	MYTN6-4	1.408	high
92-2		1.786	high
94-1	CTNA-1-2	1.848	high
94-2		1.783	high
95-1	JNHN-2	0.859	high
95-2		0.956	high
96-1	CTN100-3-1	1.394	high
96-2		1.318	high
97-1	SMYN*PR02=-1-2	0.929	high
97-2		0.986	high
98-1	BWN628-3	0.193	low
98-2		0.198	low
99-1	97B139N-1	0.076	low
99-2		0.079	low
101-1	YSHYN60-1-2	0.115	low
101-2		0.102	low
102-1	S181-1	0.012	low
102-2		0.018	low
103-1	ZHN6H-1-2	0.029	low
103-2		0.029	low
104-1	MYN	0.095	low
104-2		0.092	low
105-1	SMPR02	0.136	low
105-2		0.17	low
106-1	17XWTN1-3	0.231	low
106-2		0.256	low
107-1	15-21AB-4-2	0.173	low
107-2		0.171	low
108-1	WMN	0.071	low
108-2		0.073	low
109-1	GHN3-2-2-1	0.049	low
109-2		0.04	low
110-1	JH3-3	0.222	low
110-2		0.284	low
111-1	WCN118-1-2-1	0.207	low
111-2		0.203	low
112-1	HTN4-3-2	0.328	low
112-2		0.339	low
113-1	YSHYN-2-1-2	0.218	low
113-2		0.213	low
114-1	JKN-3-1	0.383	low
114-2		0.374	low
115-1	CTN2018	0.715	high
115-2		0.778	high
116-1	YL611	0.395	low
116-2		0.331	low
117-1	WHN20168-41	0.716	high
117-2		0.749	high
118-1	(S172*TN)-41	0.882	high
118-2		0.861	high
119-1	14ST351	0.336	low
119-2		0.354	low
120-1	14ST383	0.474	low
120-2		0.469	low
121-1	SYNPR1-4	0.288	low
121-2		0.295	low
122-1	14STSS383	0.346	low
122-2		0.355	low
123-1	14STNKT383	0.213	low
123-2		0.223	low
124-1	YSNN-221	0.218	low
124-2		0.234	low
125-1	MYNNT	0.114	low
125-2		0.116	low
126-1	14ST350MYN	0.208	low
126-2		0.196	low
127-1	16SN13-1	0.867	high
127-2		0.825	high
128-1	ZBN6-12	0.378	low
128-2		0.38	low
129-1	SYNPR02-12	0.056	low
129-2		0.054	low
130-1	12BM255-11	0.093	low
130-2		0.082	low
131-1	12BN255-11	0.285	low
131-2		0.264	low
132-1	14ST351	0.129	low
132-2		0.129	low
133-1	ZBN6-1	0.026	low
133-2		0.024	low
134-1	WHN20168-21	2.023	high
134-2		2.242	high
135-1	SYNPR1-4	0.279	low
135-2		0.274	low
136-1	16SN13-1	0.684	low
136-2		0.686	low
137-1	SYNPR1-2	0.14	low
137-2		0.145	low
138-1	SHDBN-21	0.339	low
138-2		0.301	low
139-1	SYNPR02	0.628	low
139-2		0.617	low
140-1	GHN3-22	0.025	low
140-2		0.021	low
141-1	JN478-2	0.913	high
141-2		0.969	high
142-1	SYNPR1-2	0.339	low
142-2		0.325	low
143-1	SYNPR1-4	0.156	low
143-2		0.161	low
144-1	ZBN6-12	0.031	low
144-2		0.031	low
145-1	JNHN-2	0.015	low
145-2		0.012	low
146-1	SYNPR02-12	0.011	low
146-2		0.012	low
147-1	MYN-1	0.08	low
147-2		0.078	low
148-1	14SST383	0.087	low
148-2		0.077	low
149-1	JNHN-2	1.055	high
149-2		1.086	high
150-1	GNX255	0.991	high
150-2		0.982	high
151-1	14ST351	1.366	high
151-2		1.37	high
152-1	SYNPR02-21	2.175	high
152-2		2.136	high
153-1	HN600-42	4.184	high
153-2		4.033	high
154-1	17XWUTN1-32	3.059	high
154-2		3.064	high
155-1	WHN20168-21	3.198	high
155-2		3.195	high
156-1	NKN336a-1	2.306	high
156-2		2.159	high
157-1	GZNQT	1.251	high
157-2		1.4	high
158-1	12SN255-11	1.907	high
158-2		1.822	high
159-1	SYNPR02-12	1.825	high
159-2		1.823	high
160-1	CTNA-1-2	2.024	high
160-2		2.067	high
161-1	(YSHYN50）-12	2.285	high
161-2		2.358	high
163-1	H102-112	2.221	high
163-2		2.138	high
164-1	16SN13-1	0.018	low
164-2		0.017	low
165-1	SYNPR01-4	3.275	high
165-2		3.116	high
166-1	Q10-31	1.396	high
166-2		1.344	high
167-1	SYNPR02-12	1.397	high
167-2		1.325	high
168-1	ZBN6H-1	2.621	high
168-2		2.568	high
169-1	SYNPR02	2.637	high
169-2		2.513	high
170-1	SYNPR02-12	3.543	high
170-2		3.632	high
171-1	Q10-31	0.265	low
171-2		0.228	low
172-1	MYNLX	0.085	low
172-2		0.089	low
173-1	14ST383	0.11	low
173-2		0.118	low
174-1	ZBN6-1	0.024	low
174-2		0.026	low
175-1	14ST401	0.071	low
175-2		0.079	low
176-1	14ST351	0.429	low
176-2		0.476	low
177-1	14SST351	0.926	high
177-2		0.943	high
178-1	SYNPR02-12	0.031	low
178-2		0.03	low
179-1	SYNPR02-12	0.008	low
179-2		0.009	low
180-1	HNHN-2	0.236	low
180-2		0.259	low
181-1	YSHYN-13	0.115	low
181-2		0.121	low
182-1	14ST383	0.554	low
182-2		0.552	low
183-1	WHN20168-21	0.103	low
183-2		0.104	low
184-1	14ST383	0.145	low
184-2		0.148	low
185-1	SYNPR02	0.248	low
185-2		0.271	low
186-1	14ST383	0.348	low
186-2		0.339	low
187-1	SYNPR02-12	0.186	low
187-2		0.196	low
188-1	SYNPR02-12	2.547	high
188-2		2.418	high
189-1	SYNPR01-4	0.158	low
189-2		0.154	low
190-1	SYNPR02	0.285	low
190-2		0.234	low
191-1	SYNPR02	0.129	low
191-2		0.123	low
192-1	BWN628	0.17	low
192-2		0.169	low
193-1	SYNPR02-12	0.237	low
193-2		0.27	low
194-1	MYNN	7.361	high
194-2		8.219	high
195-1	SYNPR02	4.343	high
195-2		4.321	high
