# Supplementary material for: Genome and transcriptome wide association study identify candidate genes regulating folate levels in maize
Source: Front Plant Sci. 2025 Jun 19;16:1606220. doi: 10.3389/fpls.2025.1606220 (PMC12222111; doi:10.3389/fpls.2025.1606220)
Supplement: Supplementary Table S2 — The detailed information of qRT-PCR primers. [file Table2.xls]

## Sheet: Sheet1
Primer pair #	Forward primer Sequence (5'->3')	Forward primer Template strand	Forward primer Length	Forward primer Start	Forward primer Stop	Forward primer Tm	Forward primer GC%	Forward primer Self complementarity	Forward primer Self 3' complementarity	Reverse primer Sequence (5'->3')	Reverse primer Template strand	Reverse primer Length	Reverse primer Start	Reverse primer Stop	Reverse primer Tm	Reverse primer GC%	Reverse primer Self complementarity	Reverse primer Self 3' complementarity	Product length
NM_001136652.1	GAGAAGCATGTGGGCTGGAT	Plus	20	1347	1366	60.11	55	4	2	TTCGCCTTGAAGTACGCCTC	Minus	20	1528	1509	60.39	55	5	0	182
NM_001136963.1	AGCAGGTAGCAACTTCTGAAT	Plus	21	1521	1541	57.29	42.86	5	3	TCTCGAAGATCTTGCCAGTCA	Minus	21	1694	1674	58.83	47.62	8	3	174
NM_001137681.2	CCCTTGGCTTGACTGGAAACA	Plus	21	1358	1378	60.75	52.38	2	0	GTGGAGGAACTCCCCAATCTG	Minus	21	1542	1522	60.07	57.14	6	2	185
NM_001137878.1	GCGGGGAGTCATTGCTGAAT	Plus	20	705	724	60.75	55	3	3	AAATCCACGGACGCCTTCAT	Minus	20	904	885	60.04	50	4	2	200
NM_001139050.1	CTTGGGCCACTTTTTGACCG	Plus	20	1394	1413	59.97	55	5	2	GGCGATGAGCTACGGACATT	Minus	20	1597	1578	60.25	55	4	1	204
NM_001147961.1	TGGAGAACACAATACCTTTCTCT	Plus	23	936	958	57.17	39.13	5	2	TCCGGAGTGAATCCAAGCTTAT	Minus	22	1130	1109	59.23	45.45	6	2	195
NM_001148854.1	GCCACCGTCGCTTTAGTCAA	Plus	20	452	471	60.95	55	5	3	GGAACCGGTGTGCTACAGAA	Minus	20	604	585	59.97	55	6	2	153
NM_001150179.2	CCGGACTTGTGTCCTCAACA	Plus	20	1170	1189	59.89	55	4	1	AGAACGACGACGACGAACAA	Minus	20	1302	1283	59.97	50	5	0	133
NM_001152810.1	TTGCTTGCCTGGAGGACATT	Plus	20	2872	2891	59.89	50	4	1	GTTGACAGCCACTTCACCCT	Minus	20	3032	3013	60.18	55	3	0	161
NM_001152988.2	GCTTTTCACCTCGTCTTAGGG	Plus	21	115	135	58.65	52.38	3	0	GCCTTGTTCACAAGTCAGC	Minus	19	220	202	57.15	52.63	8	2	106
NM_001153018.1	CTAAGGCGGCGCTTCAGATA	Plus	20	416	435	59.97	55	7	2	CAGGAGCATGGTTGAGCGTA	Minus	20	548	529	60.11	55	4	2	133
NM_001154171.2	TGGCATCACCTCATAGTTGCTT	Plus	22	77	98	60.03	45.45	4	2	CCGTTGTGGTACGTCAGGAT	Minus	20	242	223	59.75	55	4	2	166
NM_001156033.2	ACCCCATCATGAACGAGCTTT	Plus	21	435	455	60	47.62	6	2	CATCCACAGTGGTCTTGTCTCT	Minus	22	584	563	59.7	50	7	0	150
NM_001156609.2	CCCAAGACCAGACCTGACAA	Plus	20	383	402	59.24	55	4	1	AACGAACCTTCCTTGAGCGT	Minus	20	499	480	59.89	50	6	1	117
NM_001157867.2	CAAGGGTTGGGTTGGGACTT	Plus	20	1849	1868	60.11	55	3	0	TTCCCTTGCATTCTGGCTGT	Minus	20	1998	1979	59.89	50	4	0	150
NM_001157930.2	TCACCTACCACTATCTACAGTGAAC	Plus	25	1017	1041	59.35	44	6	2	TGACTTTTCGTTTGAGTACGTCG	Minus	23	1205	1183	59.52	43.48	4	3	189
NM_001158163.2	CAAGGCTTGCATGGCTTTGT	Plus	20	553	572	59.97	50	8	2	GAGATCTGCCAATTGCACGC	Minus	20	682	663	60.25	55	6	2	130
NM_001158906.2	GTGTTTTGGCGTGGTGTTGT	Plus	20	1171	1190	60.11	50	2	0	TGCCAAGCCAATACGGTCAA	Minus	20	1308	1289	60.25	50	3	0	138
NM_001158999.1	GGCAGGCTTCCAGTACACAT	Plus	20	407	426	60.04	55	5	2	CAGGTGCGGTGGGTAAGTAG	Minus	20	527	508	60.11	60	2	0	121
NM_001176155.1	GGTGAGTAGAACAAGGGGCG	Plus	20	174	193	60.39	60	2	2	GAATGTTGGACTCTCGACGG	Minus	20	305	286	58.37	55	4	2	132
NM_001176447.1	ACATCGAGTACAAGAGCGCC	Plus	20	450	469	60.18	55	4	2	CGCCCTGGTAGAGAAACCTG	Minus	20	594	575	60.11	60	3	1	145
NM_001348567.1	TGGCAGTGTAATGGTGGCTT	Plus	20	1839	1858	59.89	50	3	0	GCGACCATAGTACGCAAATCG	Minus	21	2024	2004	59.81	52.38	6	2	186
NM_001353088.1	CTAACCCCCAATCCACCAATG	Plus	21	12	32	58.61	52.38	3	3	GACGTCGTCGTATGTGTAGGA	Minus	21	119	99	59.34	52.38	7	2	108
NM_001365993.1	CGCCATCTTCGATAGGGAGG	Plus	20	183	202	59.76	60	4	2	TCCTCGGAAAGAATGAACCTGT	Minus	22	380	359	59.36	45.45	4	2	198
XM_008647503.3	TGAACTGATGGTGGAGTGCC	Plus	20	523	542	59.96	55	3	1	GCTCGGTTATGTGAACTTTCTGG	Minus	23	689	667	59.87	47.83	4	0	167
XM_008665468.2	GGCCCACCCCGGTATAAAAG	Plus	20	2	21	60.47	60	4	0	AGTCCGGAGGAAAGAAACCG	Minus	20	131	112	59.68	55	6	2	130
XM_008672284.4	GAACTGGTCGAAGACTGGGG	Plus	20	822	841	60.04	60	4	0	GCACCGAGTACGAAAGAGCA	Minus	20	944	925	60.39	55	4	0	123
XM_020537751.3	GGGAGATCAGCCTTACCGTC	Plus	20	930	949	59.61	60	4	3	TTGCTCCTGACGAAGTCTCG	Minus	20	1089	1070	59.76	55	3	3	160
NM_001154731.2-β-actin	GTCACCGGAGCTCTCCAGAA	Plus	20	272	291	61.25	60	6	2	CAGCGAAACCCGCCTTGAC	Minus	19	439	421	61.97	63.16	3	1	168
NM_001111943.1-GAPDH	TTGGTGACAGCAGGTCGAG	Plus	19	940	958	59.63	57.89	5	2	GGGAAAAACCCCTACTGGGAC	Minus	21	1099	1079	60.27	57.14	3	1	160

## Sheet: Sheet2
01F	GAGAAGCATGTGGGCTGGAT	01R	TTCGCCTTGAAGTACGCCTC
02F	AGCAGGTAGCAACTTCTGAAT	02R	TCTCGAAGATCTTGCCAGTCA
03F	CCCTTGGCTTGACTGGAAACA	03R	GTGGAGGAACTCCCCAATCTG
04F	GCGGGGAGTCATTGCTGAAT	04R	AAATCCACGGACGCCTTCAT
05F	CTTGGGCCACTTTTTGACCG	05R	GGCGATGAGCTACGGACATT
06F	TGGAGAACACAATACCTTTCTCT	06R	TCCGGAGTGAATCCAAGCTTAT
07F	GCCACCGTCGCTTTAGTCAA	07R	GGAACCGGTGTGCTACAGAA
08F	CCGGACTTGTGTCCTCAACA	08R	AGAACGACGACGACGAACAA
09F	TTGCTTGCCTGGAGGACATT	09R	GTTGACAGCCACTTCACCCT
10F	GCTTTTCACCTCGTCTTAGGG	10R	GCCTTGTTCACAAGTCAGC
11F	CTAAGGCGGCGCTTCAGATA	11R	CAGGAGCATGGTTGAGCGTA
12F	TGGCATCACCTCATAGTTGCTT	12R	CCGTTGTGGTACGTCAGGAT
13F	ACCCCATCATGAACGAGCTTT	13R	CATCCACAGTGGTCTTGTCTCT
14F	CCCAAGACCAGACCTGACAA	14R	AACGAACCTTCCTTGAGCGT
15F	CAAGGGTTGGGTTGGGACTT	15R	TTCCCTTGCATTCTGGCTGT
16F	TCACCTACCACTATCTACAGTGAAC	16R	TGACTTTTCGTTTGAGTACGTCG
17F	CAAGGCTTGCATGGCTTTGT	17R	GAGATCTGCCAATTGCACGC
18F	GTGTTTTGGCGTGGTGTTGT	18R	TGCCAAGCCAATACGGTCAA
19F	GGCAGGCTTCCAGTACACAT	19R	CAGGTGCGGTGGGTAAGTAG
20F	GGTGAGTAGAACAAGGGGCG	20R	GAATGTTGGACTCTCGACGG
21F	ACATCGAGTACAAGAGCGCC	21R	CGCCCTGGTAGAGAAACCTG
22F	TGGCAGTGTAATGGTGGCTT	22R	GCGACCATAGTACGCAAATCG
23F	CTAACCCCCAATCCACCAATG	23R	GACGTCGTCGTATGTGTAGGA
24F	CGCCATCTTCGATAGGGAGG	24R	TCCTCGGAAAGAATGAACCTGT
25F	TGAACTGATGGTGGAGTGCC	25R	GCTCGGTTATGTGAACTTTCTGG
26F	GGCCCACCCCGGTATAAAAG	26R	AGTCCGGAGGAAAGAAACCG
27F	GAACTGGTCGAAGACTGGGG	27R	GCACCGAGTACGAAAGAGCA
28F	GGGAGATCAGCCTTACCGTC	28R	TTGCTCCTGACGAAGTCTCG
29F	GTCACCGGAGCTCTCCAGAA	29R	CAGCGAAACCCGCCTTGAC
30F	TTGGTGACAGCAGGTCGAG	30R	GGGAAAAACCCCTACTGGGAC
