# Supplementary material for: Genome and transcriptome wide association study identify candidate genes regulating folate levels in maize
Source: Front Plant Sci. 2025 Jun 19;16:1606220. doi: 10.3389/fpls.2025.1606220 (PMC12222111; doi:10.3389/fpls.2025.1606220)
Supplement: Supplementary Table S3 — SNPs associated with folate traits identified by GWAS. [file Table3.xls]

## Sheet: yesuan_lm_gemma_signloci1.000e-
Trait	Model	Chr	Pos	Pvalue	-log10P	Allele	Count	MAF	GeneID	Strand	Start	End	Distance	COG_class	COG_class_annotation	GO_annotation	KEGG_annotation	KOG_class	KOG_class_annotation	Pfam_annotation	Swissprot_annotation	TrEMBL_annotation	eggNOG_class	eggNOG_class_annotation	nr_annotation
yesuan	lm	10	1009794	9.016619e-06	5.04	T/A	T:13_A:443	0.03	gene-Zm00001eb404940	-	915481	927344	5'_82450	--	--	Biological Process: TOR signaling (GO:0031929);; Cellular Component: TORC1 complex (GO:0031931);	K07204|0.0e+00|sbi:8070335|K07204 regulatory associated protein of mTOR | (RefSeq) regulatory-associated protein of TOR 2	[D]	Cell cycle control, cell division, chromosome partitioning	Raptor N-terminal CASPase like domain	Regulatory-associated protein of TOR 2 OS=Oryza sativa subsp. japonica OX=39947 GN=RAPTOR2 PE=1 SV=2	Regulatory-associated protein of TOR 1 OS=Zea mays OX=4577 GN=ZEAMMB73_Zm00001d023230 PE=3 SV=1	D	Cell cycle control, cell division, chromosome partitioning	Regulatory-associated protein of TOR 1 [Zea mays]
yesuan	lm	10	1009794	9.016619e-06	5.04	T/A	T:13_A:443	0.03	gene-Zm00001eb404960	+	1009757	1012178	--	--	--	Biological Process: reproduction (GO:0000003);; Biological Process: embryonic axis specification (GO:0000578);; Biological Process: syncytium formation by plasma membrane fusion (GO:0000768);; Biological Process: cell morphogenesis (GO:0000902);; Biological Process: cell morphogenesis involved in differentiation (GO:0000904);; Biological Process: ameboidal-type cell migration (GO:0001667);; Biolo…
gen compound metabolic process (GO:0051172);; Biological Process: positive regulation of nitrogen compound metabolic process (GO:0051173);; Biological Process: regulation of phosphorus metabolic process (GO:0051174);; Biological Process: localization (GO:0051179);; Biological Process: establishment of localization (GO:0051234);; Biological Process: regulation of multicellular organismal process (…	K15111|5.9e-29|spen:107015750|K15111 solute carrier family 25 (mitochondrial S-adenosylmethionine transporter), member 26 | (RefSeq) LOW QUALITY PROTEIN: protein MITOFERRINLIKE 1, chloroplastic	--	--	Plant organelle RNA recognition domain	Protein ROOT PRIMORDIUM DEFECTIVE 1 OS=Arabidopsis thaliana OX=3702 GN=RPD1 PE=1 SV=1	PORR domain-containing protein OS=Zea mays OX=4577 PE=2 SV=1	S	Function unknown	uncharacterized protein LOC100502365 [Zea mays]
yesuan	lm	10	1009794	9.016619e-06	5.04	T/A	T:13_A:443	0.03	gene-Zm00001eb404970	+	1012425	1013560	5'_2631	--	--	Biological Process: reproduction (GO:0000003);; Biological Process: embryonic axis specification (GO:0000578);; Biological Process: syncytium formation by plasma membrane fusion (GO:0000768);; Biological Process: cell morphogenesis (GO:0000902);; Biological Process: cell morphogenesis involved in differentiation (GO:0000904);; Biological Process: ameboidal-type cell migration (GO:0001667);; Biolo…
gen compound metabolic process (GO:0051172);; Biological Process: positive regulation of nitrogen compound metabolic process (GO:0051173);; Biological Process: regulation of phosphorus metabolic process (GO:0051174);; Biological Process: localization (GO:0051179);; Biological Process: establishment of localization (GO:0051234);; Biological Process: regulation of multicellular organismal process (…	--	[R]	General function prediction only	Membrane-associated apoptosis protein	Probable protein NAP1 OS=Oryza sativa subsp. japonica OX=39947 GN=NAP1 PE=2 SV=1	Uncharacterized protein OS=Zea mays OX=4577 PE=2 SV=1	S	Function unknown	unknown [Zea mays]
yesuan	lm	10	1009794	9.016619e-06	5.04	T/A	T:13_A:443	0.03	gene-Zm00001eb404980	-	1057633	1061839	3'_47839	--	--	Molecular Function: molecular_function (GO:0003674);; Molecular Function: DNA-binding transcription factor activity (GO:0003700);; Biological Process: nucleobase-containing compound metabolic process (GO:0006139);; Biological Process: DNA metabolic process (GO:0006259);; Biological Process: DNA modification (GO:0006304);; Biological Process: DNA alkylation (GO:0006305);; Biological Process: DNA m…	--	--	--	--	RNA-directed DNA methylation 4 OS=Arabidopsis thaliana OX=3702 GN=RDM4 PE=1 SV=1	Uncharacterized protein OS=Zea mays OX=4577 PE=2 SV=1	S	Function unknown	uncharacterized protein LOC100193832 isoform X1 [Zea mays]
yesuan	lm	10	1009794	9.016619e-06	5.04	T/A	T:13_A:443	0.03	gene-Zm00001eb404990	+	1062847	1083260	5'_53053	[I]	Lipid transport and metabolism	Molecular Function: catalytic activity (GO:0003824);	K01897|1.4e-281|zma:100281538|K01897 long-chain acyl-CoA synthetase [EC:6.2.1.3] | (RefSeq) AMP-binding protein	[I]	Lipid transport and metabolism	AMP-binding enzyme	Long chain acyl-CoA synthetase 6, peroxisomal OS=Arabidopsis thaliana OX=3702 GN=LACS6 PE=1 SV=1	Long chain acyl-CoA synthetase 6 peroxisomal OS=Zea mays OX=4577 GN=ZEAMMB73_Zm00001d023238 PE=4 SV=1	I	Lipid transport and metabolism	AMP-binding protein [Zea mays]
yesuan	lm	2	1121267	2.600238e-06	5.58	C/T	C:626_T:14	0.02	gene-Zm00001eb065730	-	1030861	1033459	5'_87808	[J]	Translation, ribosomal structure and biogenesis	Biological Process: defense response to oomycetes (GO:0002229);; Molecular Function: transmembrane receptor protein serine/threonine kinase activity (GO:0004675);; Molecular Function: ATP binding (GO:0005524);; Cellular Component: plasma membrane (GO:0005886);; Biological Process: defense response (GO:0006952);; Cellular Component: integral component of membrane (GO:0016021);; Molecular Function:…	K01176|6.1e-81|sbi:8065370|K01176 alpha-amylase [EC:3.2.1.1] | (RefSeq) alpha-amylase isozyme 2A	--	--	Protein tyrosine and serine/threonine kinase	L-type lectin-domain containing receptor kinase IX.1 OS=Arabidopsis thaliana OX=3702 GN=LECRK91 PE=1 SV=1	L-type lectin-domain containing receptor kinase IX.1 OS=Zea mays OX=4577 GN=ZEAMMB73_Zm00001d001781 PE=4 SV=1	T	Signal transduction mechanisms	uncharacterized protein LOC100382208 [Zea mays]
yesuan	lm	2	1121267	2.600238e-06	5.58	C/T	C:626_T:14	0.02	gene-Zm00001eb065740	+	1120718	1123457	--	--	--	Molecular Function: AT DNA binding (GO:0003680);; Cellular Component: nucleus (GO:0005634);	--	--	--	Plants and Prokaryotes Conserved (PCC) domain	AT-hook motif nuclear-localized protein 11 OS=Arabidopsis thaliana OX=3702 GN=AHL11 PE=2 SV=1	AT-hook motif nuclear-localized protein OS=Zea mays OX=4577 GN=100194172 PE=4 SV=1	K	Transcription	uncharacterized protein LOC100194172 [Zea mays]
yesuan	lm	2	1121267	2.600238e-06	5.58	C/T	C:626_T:14	0.02	gene-Zm00001eb065750	-	1123890	1128823	3'_2623	--	--	Cellular Component: integral component of membrane (GO:0016021);; Molecular Function: transferase activity, transferring glycosyl groups (GO:0016757);	--	--	--	C2 domain	FT-interacting protein 3 OS=Arabidopsis thaliana OX=3702 GN=FTIP3 PE=1 SV=1	C2 calcium/lipid-binding plant phosphoribosyltransferase family protein OS=Zea mays OX=4577 GN=100381735 PE=2 SV=1	S	Function unknown	uncharacterized protein LOC100381735 [Zea mays]
yesuan	lm	2	1121267	2.600238e-06	5.58	C/T	C:626_T:14	0.02	gene-Zm00001eb065760	-	1181957	1187237	3'_60690	--	--	Molecular Function: protein kinase activity (GO:0004672);; Molecular Function: ATP binding (GO:0005524);; Cellular Component: integral component of membrane (GO:0016021);	K13430|1.4e-17|ghi:107911736|K13430 serine/threonine-protein kinase PBS1 [EC:2.7.11.1] | (RefSeq) serine/threonine-protein kinase CDL1-like	--	--	Protein tyrosine and serine/threonine kinase	Probable LRR receptor-like serine/threonine-protein kinase At1g63430 OS=Arabidopsis thaliana OX=3702 GN=At1g63430 PE=1 SV=1	Putative LRR receptor-like serine/threonine-protein kinase OS=Zea mays OX=4577 GN=107228386 PE=4 SV=1	T	Signal transduction mechanisms	uncharacterized protein LOC107228386 precursor [Zea mays]
yesuan	lm	2	1121267	2.600238e-06	5.58	C/T	C:626_T:14	0.02	gene-Zm00001eb065770	+	1213443	1224242	5'_92176	--	--	Molecular Function: mRNA binding (GO:0003729);; Cellular Component: cytosol (GO:0005829);; Cellular Component: mRNA cleavage factor complex (GO:0005849);; Biological Process: rRNA processing (GO:0006364);; Biological Process: mRNA polyadenylation (GO:0006378);; Biological Process: mRNA processing (GO:0006397);; Molecular Function: hydrolase activity (GO:0016787);; Molecular Function: AU-rich elem…	K14397|3.5e-117|dosa:Os04t0683100-01|K14397 cleavage and polyadenylation specificity factor subunit 5 | (RefSeq) Os04g0683100; Similar to Cleavage and polyadenylation specificity factor 5.	[A]	RNA processing and modification	Nucleotide hydrolase	Pre-mRNA cleavage factor Im 25 kDa subunit 2 OS=Arabidopsis thaliana OX=3702 GN=CFIS2 PE=1 SV=1	Pre-mRNA cleavage factor Im 25 kDa subunit OS=Setaria italica OX=4555 GN=101784135 PE=3 SV=1	A	RNA processing and modification	uncharacterized protein LOC100273812 [Zea mays]
yesuan	lm	10	1256511	2.134817e-06	5.67	G/C	G:12_C:570	0.02	gene-Zm00001eb405000	+	1197798	1209464	3'_47047	--	--	Biological Process: regulation of alternative mRNA splicing, via spliceosome (GO:0000381);; Cellular Component: nucleus (GO:0005634);	K13109|0.0e+00|zma:100037818|K13109 IK cytokine | (RefSeq) smu2; suppressors of mec-8 and unc-52	[T]	Signal transduction mechanisms	RED-like protein N-terminal region	Suppressor of mec-8 and unc-52 protein homolog 2 OS=Arabidopsis thaliana OX=3702 GN=SMU2 PE=1 SV=1	Putative splicing factor OS=Zea mays OX=4577 GN=smu2 PE=2 SV=1	T	Signal transduction mechanisms	suppressors of mec-8 and unc-52 [Zea mays]
yesuan	lm	10	1256511	2.134817e-06	5.67	G/C	G:12_C:570	0.02	gene-Zm00001eb405010	-	1244623	1246761	5'_9750	[R]	General function prediction only	Molecular Function: protein serine/threonine kinase activity (GO:0004674);; Molecular Function: ATP binding (GO:0005524);; Cellular Component: cytoplasm (GO:0005737);; Cellular Component: cytosol (GO:0005829);; Biological Process: regulation of mitotic cell cycle (GO:0007346);; Biological Process: signal transduction by protein phosphorylation (GO:0023014);; Biological Process: stress-activated p…	K08835|2.1e-138|pda:103698533|K08835 serine/threonine-protein kinase OSR1/STK39 [EC:2.7.11.1] | (RefSeq) serine/threonine-protein kinase BLUS1	[T]	Signal transduction mechanisms	Protein kinase domain	Serine/threonine-protein kinase BLUS1 OS=Arabidopsis thaliana OX=3702 GN=BLUS1 PE=1 SV=1	Serine/threonine-protein kinase BLUS1 OS=Zea mays OX=4577 GN=ZEAMMB73_Zm00001d023240 PE=4 SV=1	T	Signal transduction mechanisms	serine/threonine-protein kinase BLUS1 [Zea mays]
yesuan	lm	10	1256511	2.134817e-06	5.67	G/C	G:12_C:570	0.02	gene-Zm00001eb405020	+	1248169	1250358	3'_6153	[L]	Replication, recombination and repair	--	K15078|1.9e-73|zma:100284153|K15078 structure-specific endonuclease subunit SLX1 [EC:3.6.1.-] | (RefSeq) holiday junction resolvase, S1x1p, URI domain nuclease isoform 1	[R]	General function prediction only	GIY-YIG catalytic domain	--	Excinuclease ABC C subunit N-terminal OS=Zea mays OX=4577 GN=ZEAMMB73_Zm00001d023241 PE=4 SV=1	L	Replication, recombination and repair	holiday junction resolvase, S1x1p, URI domain nuclease isoform 1 [Zea mays]
yesuan	lm	10	1256511	2.134817e-06	5.67	G/C	G:12_C:570	0.02	gene-Zm00001eb405030	-	1253129	1256005	5'_506	[T]	Signal transduction mechanisms	Biological Process: phosphorelay signal transduction system (GO:0000160);	K14492|3.6e-119|zma:541632|K14492 two-component response regulator ARR-A family | (RefSeq) gpm91; uncharacterized protein LOC541632	[K]	Transcription	Response regulator receiver domain	Two-component response regulator ORR10 OS=Oryza sativa subsp. indica OX=39946 GN=RR10 PE=2 SV=1	Orphans transcription factor OS=Zea mays OX=4577 GN=Orphan280 PE=2 SV=1	K	Transcription	unknown [Zea mays]
yesuan	lm	10	1256511	2.134817e-06	5.67	G/C	G:12_C:570	0.02	gene-Zm00001eb405040	-	1256234	1262513	--	[E]	Amino acid transport and metabolism	Molecular Function: 2-isopropylmalate synthase activity (GO:0003852);; Biological Process: leucine biosynthetic process (GO:0009098);	K01649|0.0e+00|zma:100280499|K01649 2-isopropylmalate synthase [EC:2.3.3.13] | (RefSeq) 2-isopropylmalate synthase B	[E]	Amino acid transport and metabolism	HMGL-like	2-isopropylmalate synthase 2, chloroplastic OS=Arabidopsis thaliana OX=3702 GN=IPMS2 PE=1 SV=1	2-isopropylmalate synthase OS=Zea mays OX=4577 GN=ZEAMMB73_Zm00001d023243 PE=2 SV=1	E	Amino acid transport and metabolism	2-isopropylmalate synthase B [Zea mays]
yesuan	lm	10	1256511	2.134817e-06	5.67	G/C	G:12_C:570	0.02	gene-Zm00001eb405050	-	1305044	1305709	3'_48533	--	--	--	--	--	--	--	--	Uncharacterized protein OS=Zea mays OX=4577 GN=ZEAMMB73_Zm00001d011094 PE=4 SV=1	--	--	hypothetical protein ZEAMMB73_Zm00001d015496 [Zea mays]
yesuan	lm	10	1256517	2.134817e-06	5.67	T/C	T:12_C:570	0.02	gene-Zm00001eb405000	+	1197798	1209464	3'_47053	--	--	Biological Process: regulation of alternative mRNA splicing, via spliceosome (GO:0000381);; Cellular Component: nucleus (GO:0005634);	K13109|0.0e+00|zma:100037818|K13109 IK cytokine | (RefSeq) smu2; suppressors of mec-8 and unc-52	[T]	Signal transduction mechanisms	RED-like protein N-terminal region	Suppressor of mec-8 and unc-52 protein homolog 2 OS=Arabidopsis thaliana OX=3702 GN=SMU2 PE=1 SV=1	Putative splicing factor OS=Zea mays OX=4577 GN=smu2 PE=2 SV=1	T	Signal transduction mechanisms	suppressors of mec-8 and unc-52 [Zea mays]
yesuan	lm	10	1256517	2.134817e-06	5.67	T/C	T:12_C:570	0.02	gene-Zm00001eb405010	-	1244623	1246761	5'_9756	[R]	General function prediction only	Molecular Function: protein serine/threonine kinase activity (GO:0004674);; Molecular Function: ATP binding (GO:0005524);; Cellular Component: cytoplasm (GO:0005737);; Cellular Component: cytosol (GO:0005829);; Biological Process: regulation of mitotic cell cycle (GO:0007346);; Biological Process: signal transduction by protein phosphorylation (GO:0023014);; Biological Process: stress-activated p…	K08835|2.1e-138|pda:103698533|K08835 serine/threonine-protein kinase OSR1/STK39 [EC:2.7.11.1] | (RefSeq) serine/threonine-protein kinase BLUS1	[T]	Signal transduction mechanisms	Protein kinase domain	Serine/threonine-protein kinase BLUS1 OS=Arabidopsis thaliana OX=3702 GN=BLUS1 PE=1 SV=1	Serine/threonine-protein kinase BLUS1 OS=Zea mays OX=4577 GN=ZEAMMB73_Zm00001d023240 PE=4 SV=1	T	Signal transduction mechanisms	serine/threonine-protein kinase BLUS1 [Zea mays]
yesuan	lm	10	1256517	2.134817e-06	5.67	T/C	T:12_C:570	0.02	gene-Zm00001eb405020	+	1248169	1250358	3'_6159	[L]	Replication, recombination and repair	--	K15078|1.9e-73|zma:100284153|K15078 structure-specific endonuclease subunit SLX1 [EC:3.6.1.-] | (RefSeq) holiday junction resolvase, S1x1p, URI domain nuclease isoform 1	[R]	General function prediction only	GIY-YIG catalytic domain	--	Excinuclease ABC C subunit N-terminal OS=Zea mays OX=4577 GN=ZEAMMB73_Zm00001d023241 PE=4 SV=1	L	Replication, recombination and repair	holiday junction resolvase, S1x1p, URI domain nuclease isoform 1 [Zea mays]
yesuan	lm	10	1256517	2.134817e-06	5.67	T/C	T:12_C:570	0.02	gene-Zm00001eb405030	-	1253129	1256005	5'_512	[T]	Signal transduction mechanisms	Biological Process: phosphorelay signal transduction system (GO:0000160);	K14492|3.6e-119|zma:541632|K14492 two-component response regulator ARR-A family | (RefSeq) gpm91; uncharacterized protein LOC541632	[K]	Transcription	Response regulator receiver domain	Two-component response regulator ORR10 OS=Oryza sativa subsp. indica OX=39946 GN=RR10 PE=2 SV=1	Orphans transcription factor OS=Zea mays OX=4577 GN=Orphan280 PE=2 SV=1	K	Transcription	unknown [Zea mays]
yesuan	lm	10	1256517	2.134817e-06	5.67	T/C	T:12_C:570	0.02	gene-Zm00001eb405040	-	1256234	1262513	--	[E]	Amino acid transport and metabolism	Molecular Function: 2-isopropylmalate synthase activity (GO:0003852);; Biological Process: leucine biosynthetic process (GO:0009098);	K01649|0.0e+00|zma:100280499|K01649 2-isopropylmalate synthase [EC:2.3.3.13] | (RefSeq) 2-isopropylmalate synthase B	[E]	Amino acid transport and metabolism	HMGL-like	2-isopropylmalate synthase 2, chloroplastic OS=Arabidopsis thaliana OX=3702 GN=IPMS2 PE=1 SV=1	2-isopropylmalate synthase OS=Zea mays OX=4577 GN=ZEAMMB73_Zm00001d023243 PE=2 SV=1	E	Amino acid transport and metabolism	2-isopropylmalate synthase B [Zea mays]
yesuan	lm	10	1256517	2.134817e-06	5.67	T/C	T:12_C:570	0.02	gene-Zm00001eb405050	-	1305044	1305709	3'_48527	--	--	--	--	--	--	--	--	Uncharacterized protein OS=Zea mays OX=4577 GN=ZEAMMB73_Zm00001d011094 PE=4 SV=1	--	--	hypothetical protein ZEAMMB73_Zm00001d015496 [Zea mays]
yesuan	lm	10	1258624	2.634441e-06	5.58	G/A	G:12_A:468	0.03	gene-Zm00001eb405000	+	1197798	1209464	3'_49160	--	--	Biological Process: regulation of alternative mRNA splicing, via spliceosome (GO:0000381);; Cellular Component: nucleus (GO:0005634);	K13109|0.0e+00|zma:100037818|K13109 IK cytokine | (RefSeq) smu2; suppressors of mec-8 and unc-52	[T]	Signal transduction mechanisms	RED-like protein N-terminal region	Suppressor of mec-8 and unc-52 protein homolog 2 OS=Arabidopsis thaliana OX=3702 GN=SMU2 PE=1 SV=1	Putative splicing factor OS=Zea mays OX=4577 GN=smu2 PE=2 SV=1	T	Signal transduction mechanisms	suppressors of mec-8 and unc-52 [Zea mays]
yesuan	lm	10	1258624	2.634441e-06	5.58	G/A	G:12_A:468	0.03	gene-Zm00001eb405010	-	1244623	1246761	5'_11863	[R]	General function prediction only	Molecular Function: protein serine/threonine kinase activity (GO:0004674);; Molecular Function: ATP binding (GO:0005524);; Cellular Component: cytoplasm (GO:0005737);; Cellular Component: cytosol (GO:0005829);; Biological Process: regulation of mitotic cell cycle (GO:0007346);; Biological Process: signal transduction by protein phosphorylation (GO:0023014);; Biological Process: stress-activated p…	K08835|2.1e-138|pda:103698533|K08835 serine/threonine-protein kinase OSR1/STK39 [EC:2.7.11.1] | (RefSeq) serine/threonine-protein kinase BLUS1	[T]	Signal transduction mechanisms	Protein kinase domain	Serine/threonine-protein kinase BLUS1 OS=Arabidopsis thaliana OX=3702 GN=BLUS1 PE=1 SV=1	Serine/threonine-protein kinase BLUS1 OS=Zea mays OX=4577 GN=ZEAMMB73_Zm00001d023240 PE=4 SV=1	T	Signal transduction mechanisms	serine/threonine-protein kinase BLUS1 [Zea mays]
yesuan	lm	10	1258624	2.634441e-06	5.58	G/A	G:12_A:468	0.03	gene-Zm00001eb405020	+	1248169	1250358	3'_8266	[L]	Replication, recombination and repair	--	K15078|1.9e-73|zma:100284153|K15078 structure-specific endonuclease subunit SLX1 [EC:3.6.1.-] | (RefSeq) holiday junction resolvase, S1x1p, URI domain nuclease isoform 1	[R]	General function prediction only	GIY-YIG catalytic domain	--	Excinuclease ABC C subunit N-terminal OS=Zea mays OX=4577 GN=ZEAMMB73_Zm00001d023241 PE=4 SV=1	L	Replication, recombination and repair	holiday junction resolvase, S1x1p, URI domain nuclease isoform 1 [Zea mays]
yesuan	lm	10	1258624	2.634441e-06	5.58	G/A	G:12_A:468	0.03	gene-Zm00001eb405030	-	1253129	1256005	5'_2619	[T]	Signal transduction mechanisms	Biological Process: phosphorelay signal transduction system (GO:0000160);	K14492|3.6e-119|zma:541632|K14492 two-component response regulator ARR-A family | (RefSeq) gpm91; uncharacterized protein LOC541632	[K]	Transcription	Response regulator receiver domain	Two-component response regulator ORR10 OS=Oryza sativa subsp. indica OX=39946 GN=RR10 PE=2 SV=1	Orphans transcription factor OS=Zea mays OX=4577 GN=Orphan280 PE=2 SV=1	K	Transcription	unknown [Zea mays]
yesuan	lm	10	1258624	2.634441e-06	5.58	G/A	G:12_A:468	0.03	gene-Zm00001eb405040	-	1256234	1262513	--	[E]	Amino acid transport and metabolism	Molecular Function: 2-isopropylmalate synthase activity (GO:0003852);; Biological Process: leucine biosynthetic process (GO:0009098);	K01649|0.0e+00|zma:100280499|K01649 2-isopropylmalate synthase [EC:2.3.3.13] | (RefSeq) 2-isopropylmalate synthase B	[E]	Amino acid transport and metabolism	HMGL-like	2-isopropylmalate synthase 2, chloroplastic OS=Arabidopsis thaliana OX=3702 GN=IPMS2 PE=1 SV=1	2-isopropylmalate synthase OS=Zea mays OX=4577 GN=ZEAMMB73_Zm00001d023243 PE=2 SV=1	E	Amino acid transport and metabolism	2-isopropylmalate synthase B [Zea mays]
yesuan	lm	10	1258624	2.634441e-06	5.58	G/A	G:12_A:468	0.03	gene-Zm00001eb405050	-	1305044	1305709	3'_46420	--	--	--	--	--	--	--	--	Uncharacterized protein OS=Zea mays OX=4577 GN=ZEAMMB73_Zm00001d011094 PE=4 SV=1	--	--	hypothetical protein ZEAMMB73_Zm00001d015496 [Zea mays]
yesuan	lm	10	1475409	4.249373e-06	5.37	A/G	A:727_G:25	0.03	gene-Zm00001eb405060	-	1405898	1409262	5'_66147	--	--	Cellular Component: nucleus (GO:0005634);; Biological Process: induced systemic resistance, jasmonic acid mediated signaling pathway (GO:0009864);	K14508|9.3e-238|zma:103640657|K14508 regulatory protein NPR1 | (RefSeq) BTB/POZ domain and ankyrin repeat-containing protein NH5.2	[R]	General function prediction only	BTB/POZ domain	BTB/POZ domain and ankyrin repeat-containing protein NH5.2 OS=Oryza sativa subsp. japonica OX=39947 GN=NH5.2 PE=1 SV=1	Regulatory protein NPR5 OS=Zea mays OX=4577 GN=ZEAMMB73_Zm00001d023246 PE=4 SV=1	S	Function unknown	Regulatory protein NPR5 [Zea mays]
yesuan	lm	10	1475409	4.249373e-06	5.37	A/G	A:727_G:25	0.03	gene-Zm00001eb405080	+	1413482	1414189	3'_61220	--	--	Molecular Function: DNA-binding transcription factor activity (GO:0003700);; Cellular Component: nucleus (GO:0005634);; Biological Process: regulation of transcription, DNA-templated (GO:0006355);; Biological Process: fatty acid metabolic process (GO:0006631);; Molecular Function: sequence-specific DNA binding (GO:0043565);; Molecular Function: acyl-[acyl-carrier-protein] desaturase activity (GO:…	K14494|1.3e-11|ppp:112296036|K14494 DELLA protein | (RefSeq) DELLA protein GAI-like	--	--	GRAS domain family	Scarecrow-like protein 3 OS=Arabidopsis thaliana OX=3702 GN=SCL3 PE=1 SV=1	Scarecrow-like protein 3 OS=Zea mays OX=4577 GN=ZEAMMB73_Zm00001d023247 PE=3 SV=1	K	Transcription	Scarecrow-like protein 3 [Zea mays]
yesuan	lm	10	1475409	4.249373e-06	5.37	A/G	A:727_G:25	0.03	gene-Zm00001eb405090	+	1414233	1415752	3'_59657	--	--	Molecular Function: DNA-binding transcription factor activity (GO:0003700);; Cellular Component: nucleus (GO:0005634);; Biological Process: regulation of transcription, DNA-templated (GO:0006355);; Biological Process: fatty acid metabolic process (GO:0006631);; Molecular Function: sequence-specific DNA binding (GO:0043565);; Molecular Function: acyl-[acyl-carrier-protein] desaturase activity (GO:…	K03921|7.4e-92|zma:100284776|K03921 acyl-[acyl-carrier-protein] desaturase [EC:1.14.19.2 1.14.19.11 1.14.19.26] | (RefSeq) acyl-desaturase	--	--	Fatty acid desaturase	Acyl-[acyl-carrier-protein] desaturase 4, chloroplastic OS=Oryza sativa subsp. japonica OX=39947 GN=Os03g0423300 PE=2 SV=1	Scarecrow-like protein 3 OS=Zea mays OX=4577 GN=ZEAMMB73_Zm00001d023247 PE=3 SV=1	K	Transcription	Scarecrow-like protein 3 [Zea mays]
yesuan	lm	10	1475409	4.249373e-06	5.37	A/G	A:727_G:25	0.03	gene-Zm00001eb405100	-	1417392	1419346	5'_56063	--	--	--	--	--	--	--	--	Uncharacterized protein OS=Zea mays OX=4577 PE=2 SV=1	--	--	unknown [Zea mays]
yesuan	lm	10	1475409	4.249373e-06	5.37	A/G	A:727_G:25	0.03	gene-Zm00001eb405110	+	1417392	1418983	3'_56426	--	--	Molecular Function: DNA-binding transcription factor activity (GO:0003700);; Cellular Component: nucleus (GO:0005634);; Biological Process: regulation of transcription, DNA-templated (GO:0006355);; Molecular Function: sequence-specific DNA binding (GO:0043565);	K14494|9.3e-35|smo:SELMODRAFT_437369|K14494 DELLA protein | (RefSeq) Sm_DELLA1; GRAS-family protein	--	--	GRAS domain family	Scarecrow-like protein 3 OS=Arabidopsis thaliana OX=3702 GN=SCL3 PE=1 SV=1	Scarecrow-like protein 3 OS=Zea mays OX=4577 GN=107228384 PE=3 SV=1	K	Transcription	uncharacterized protein LOC107228384 [Zea mays]
yesuan	lm	10	1475409	4.249373e-06	5.37	A/G	A:727_G:25	0.03	gene-Zm00001eb405120	-	1421926	1425120	5'_50289	--	--	--	--	--	--	--	--	Uncharacterized protein OS=Zea mays OX=4577 GN=100193422 PE=2 SV=1	--	--	uncharacterized protein LOC100193422 [Zea mays]
yesuan	lm	10	1475409	4.249373e-06	5.37	A/G	A:727_G:25	0.03	gene-Zm00001eb405140	-	1428701	1430910	5'_44499	--	--	Cellular Component: integral component of membrane (GO:0016021);	K22377|3.4e-09|sita:101761575|K22377 E3 ubiquitin-protein ligase listerin [EC:2.3.2.27] | (RefSeq) E3 ubiquitin-protein ligase listerin	--	--	--	--	Uncharacterized protein OS=Zea mays OX=4577 GN=Zm00014a_034009 PE=4 SV=1	S	Function unknown	hypothetical protein Zm00014a_034009 [Zea mays]
yesuan	lm	10	1475409	4.249373e-06	5.37	A/G	A:727_G:25	0.03	gene-Zm00001eb405150	+	1435211	1437745	3'_37664	[J]	Translation, ribosomal structure and biogenesis	Biological Process: defense response to oomycetes (GO:0002229);; Molecular Function: transmembrane receptor protein serine/threonine kinase activity (GO:0004675);; Molecular Function: ATP binding (GO:0005524);; Cellular Component: plasma membrane (GO:0005886);; Biological Process: defense response (GO:0006952);; Cellular Component: integral component of membrane (GO:0016021);; Molecular Function:…	K01176|1.5e-101|sbi:8065370|K01176 alpha-amylase [EC:3.2.1.1] | (RefSeq) alpha-amylase isozyme 2A	--	--	Legume lectin domain	L-type lectin-domain containing receptor kinase IX.1 OS=Arabidopsis thaliana OX=3702 GN=LECRK91 PE=1 SV=1	L-type lectin-domain containing receptor kinase IX.1 OS=Zea mays OX=4577 GN=100191493 PE=2 SV=1	T	Signal transduction mechanisms	putative lectin-domain receptor-like protein kinase family protein [Zea mays]
yesuan	lm	10	1475409	4.249373e-06	5.37	A/G	A:727_G:25	0.03	gene-Zm00001eb405160	-	1438963	1440591	5'_34818	[K]	Transcription	Molecular Function: O-methyltransferase activity (GO:0008171);; Molecular Function: S-adenosylmethionine-dependent methyltransferase activity (GO:0008757);; Biological Process: aromatic compound biosynthetic process (GO:0019438);; Biological Process: methylation (GO:0032259);; Molecular Function: protein dimerization activity (GO:0046983);	K16040|1.8e-226|zma:103640659|K16040 trans-resveratrol di-O-methyltransferase [EC:2.1.1.240] | (RefSeq) acetylserotonin O-methyltransferase 3	[R]	General function prediction only	O-methyltransferase domain	Acetylserotonin O-methyltransferase 2 OS=Oryza sativa subsp. japonica OX=39947 GN=ASMT2 PE=1 SV=1	OSJNBb0026E15.9-like protein OS=Zea mays OX=4577 GN=ZEAMMB73_Zm00001d023254 PE=3 SV=1	S	Function unknown	acetylserotonin O-methyltransferase 3 [Zea mays]
yesuan	lm	10	1475409	4.249373e-06	5.37	A/G	A:727_G:25	0.03	gene-Zm00001eb405170	-	1446662	1447512	5'_27897	[G]	Carbohydrate transport and metabolism	Molecular Function: ATP binding (GO:0005524);; Biological Process: glycogen biosynthetic process (GO:0005978);; Molecular Function: glucose-1-phosphate adenylyltransferase activity (GO:0008878);; Cellular Component: chloroplast (GO:0009507);; Biological Process: starch biosynthetic process (GO:0019252);	K00975|1.1e-66|dosa:Os08t0345800-01|K00975 glucose-1-phosphate adenylyltransferase [EC:2.7.7.27] | (RefSeq) Os08g0345800, AGPS2, ADP-GLUCOSE_PYROPHOSPHORYLASE_SMALL_SUBUNIT_2A, ADP-GLUCOSE_PYROPHOSPHORYLASE_SMALL_SUBUNIT_2, AGPS2A; Similar to Glucose-1-phosphate adenylyltransferase small subunit, chloroplast precursor (EC 2.7.7.27) (ADP-glucose synthase) (ADP-glucose pyrophosphorylase) (AGPASE B)…	[M]	Cell wall/membrane/envelope biogenesis	Nucleotidyl transferase	Glucose-1-phosphate adenylyltransferase small subunit 2, chloroplastic/amyloplastic/cytosolic OS=Oryza sativa subsp. japonica OX=39947 GN=AGPS2 PE=1 SV=4	Glucose-1-phosphate adenylyltransferase OS=Oryza barthii OX=65489 PE=3 SV=1	H	Coenzyme transport and metabolism	hypothetical protein EE612_043665 [Oryza sativa]
yesuan	lm	10	1475409	4.249373e-06	5.37	A/G	A:727_G:25	0.03	gene-Zm00001eb405180	-	1452431	1453952	5'_21457	[QR]	--	Molecular Function: O-methyltransferase activity (GO:0008171);; Molecular Function: S-adenosylmethionine-dependent methyltransferase activity (GO:0008757);; Biological Process: aromatic compound biosynthetic process (GO:0019438);; Biological Process: methylation (GO:0032259);; Molecular Function: protein dimerization activity (GO:0046983);	K16040|9.6e-228|zma:103640661|K16040 trans-resveratrol di-O-methyltransferase [EC:2.1.1.240] | (RefSeq) acetylserotonin O-methyltransferase 2	[R]	General function prediction only	O-methyltransferase domain	Acetylserotonin O-methyltransferase 2 OS=Oryza sativa subsp. japonica OX=39947 GN=ASMT2 PE=1 SV=1	OSJNBb0026E15.9-like protein OS=Zea mays OX=4577 GN=ZEAMMB73_Zm00001d023257 PE=3 SV=1	P	Inorganic ion transport and metabolism	acetylserotonin O-methyltransferase 2 [Zea mays]
yesuan	lm	10	1475409	4.249373e-06	5.37	A/G	A:727_G:25	0.03	gene-Zm00001eb405190	-	1458362	1464707	5'_10702	[P]	Inorganic ion transport and metabolism	Molecular Function: calcium transmembrane transporter activity, phosphorylative mechanism (GO:0005388);; Molecular Function: calmodulin binding (GO:0005516);; Molecular Function: ATP binding (GO:0005524);; Cellular Component: integral component of membrane (GO:0016021);; Molecular Function: ATPase-coupled cation transmembrane transporter activity (GO:0019829);; Cellular Component: intracellular m…	K01537|0.0e+00|zma:103640660|K01537 P-type Ca2+ transporter type 2C [EC:7.2.2.10] | (RefSeq) probable calcium-transporting ATPase 9, plasma membrane-type	[P]	Inorganic ion transport and metabolism	Cation transporting ATPase, C-terminus	Probable calcium-transporting ATPase 9, plasma membrane-type OS=Oryza sativa subsp. japonica OX=39947 GN=ACA9 PE=3 SV=1	Calcium-transporting ATPase OS=Zea mays OX=4577 GN=ZEAMMB73_Zm00001d023258 PE=3 SV=1	P	Inorganic ion transport and metabolism	probable calcium-transporting ATPase 9, plasma membrane-type isoform X1 [Zea mays]
yesuan	lm	10	1475409	4.249373e-06	5.37	A/G	A:727_G:25	0.03	gene-Zm00001eb405200	+	1465375	1467097	3'_8312	--	--	Molecular Function: mRNA binding (GO:0003729);; Cellular Component: mitochondrion (GO:0005739);; Cellular Component: mitochondrial matrix (GO:0005759);; Molecular Function: translation activator activity (GO:0008494);; Biological Process: positive regulation of mitochondrial translation (GO:0070131);; Molecular Function: mitochondrial ribosome binding (GO:0097177);	K15414|1.7e-111|zma:103640662|K15414 complement component 1 Q subcomponent-binding protein, mitochondrial | (RefSeq) uncharacterized protein LOC103640662	--	--	Mitochondrial glycoprotein	--	Glycoprotein OS=Zea mays OX=4577 GN=103640662 PE=4 SV=1	S	Function unknown	uncharacterized protein LOC103640662 [Zea mays]
yesuan	lm	10	1475409	4.249373e-06	5.37	A/G	A:727_G:25	0.03	gene-Zm00001eb405210	-	1467092	1476460	--	--	--	Molecular Function: RNA binding (GO:0003723);	K13161|1.6e-213|zma:103640663|K13161 heterogeneous nuclear ribonucleoprotein R | (RefSeq) heterogeneous nuclear ribonucleoprotein Q isoform X1	[A]	RNA processing and modification	RNA recognition motif. (a.k.a. RRM, RBD, or RNP domain)	Heterogeneous nuclear ribonucleoprotein Q OS=Arabidopsis thaliana OX=3702 GN=LIF2 PE=1 SV=1	RNA-binding (RRM/RBD/RNP motifs) family protein OS=Zea mays OX=4577 GN=103640663 PE=4 SV=1	A	RNA processing and modification	RNA-binding (RRM/RBD/RNP motifs) family protein [Zea mays]
yesuan	lm	10	1475409	4.249373e-06	5.37	A/G	A:727_G:25	0.03	gene-Zm00001eb405220	+	1523340	1525086	5'_47931	--	--	--	--	--	--	--	--	Predicted protein (Fragment) OS=Hordeum vulgare subsp. vulgare OX=112509 PE=2 SV=1	--	--	predicted protein, partial [Hordeum vulgare subsp. vulgare]
yesuan	lm	10	1475409	4.249373e-06	5.37	A/G	A:727_G:25	0.03	gene-Zm00001eb405230	-	1526207	1549712	3'_50798	--	--	Biological Process: cell morphogenesis (GO:0000902);; Biological Process: cell morphogenesis involved in differentiation (GO:0000904);; Cellular Component: cellular_component (GO:0005575);; Cellular Component: intracellular (GO:0005622);; Cellular Component: obsolete cell (GO:0005623);; Cellular Component: nucleus (GO:0005634);; Cellular Component: cytoplasm (GO:0005737);; Cellular Component: end…	--	[R]	General function prediction only	Membrane-associated apoptosis protein	Probable protein NAP1 OS=Oryza sativa subsp. japonica OX=39947 GN=NAP1 PE=2 SV=1	Brick3 OS=Zea mays OX=4577 GN=Nap1 PE=2 SV=1	O	Posttranslational modification, protein turnover, chaperones	uncharacterized protein LOC100502470 [Zea mays]
yesuan	lm	10	1475409	4.249373e-06	5.37	A/G	A:727_G:25	0.03	gene-Zm00001eb405240	+	1553295	1554682	5'_77886	[M]	Cell wall/membrane/envelope biogenesis	Molecular Function: molecular_function (GO:0003674);; Molecular Function: catalytic activity (GO:0003824);; Molecular Function: glutamine-fructose-6-phosphate transaminase (isomerizing) activity (GO:0004360);; Biological Process: fructose 6-phosphate metabolic process (GO:0006002);; Biological Process: amino sugar metabolic process (GO:0006040);; Biological Process: UDP-N-acetylglucosamine metabo…	K00820|1.2e-28|sbi:8070372|K00820 glutamine---fructose-6-phosphate transaminase (isomerizing) [EC:2.6.1.16] | (RefSeq) glutamine--fructose-6-phosphate aminotransferase [isomerizing] 2	[M]	Cell wall/membrane/envelope biogenesis	SIS domain	--	Glutamine-fructose-6-phosphate transaminase (Isomerizing)s OS=Zea mays OX=4577 GN=ZEAMMB73_Zm00001d023263 PE=4 SV=1	M	Cell wall/membrane/envelope biogenesis	glutamine-fructose-6-phosphate transaminase (isomerizing)s [Zea mays]
yesuan	lm	10	1475409	4.249373e-06	5.37	A/G	A:727_G:25	0.03	gene-Zm00001eb405250	-	1557308	1561218	3'_81899	--	--	--	K15111|1.2e-28|spen:107015750|K15111 solute carrier family 25 (mitochondrial S-adenosylmethionine transporter), member 26 | (RefSeq) LOW QUALITY PROTEIN: protein MITOFERRINLIKE 1, chloroplastic	--	--	Plant organelle RNA recognition domain	Protein ROOT PRIMORDIUM DEFECTIVE 1 OS=Arabidopsis thaliana OX=3702 GN=RPD1 PE=1 SV=1	Brick3 OS=Zea mays OX=4577 GN=103640669 PE=2 SV=1	S	Function unknown	protein ROOT PRIMORDIUM DEFECTIVE 1-like [Zea mays]
yesuan	lm	10	1475409	4.249373e-06	5.37	A/G	A:727_G:25	0.03	gene-Zm00001eb405260	+	1561295	1629907	5'_85886	--	--	Cellular Component: nuclear pore (GO:0005643);; Biological Process: nucleocytoplasmic transport (GO:0006913);	K14320|1.7e-240|zma:100383460|K14320 aladin | (RefSeq) uncharacterized protein LOC100383460	[R]	General function prediction only	Anaphase-promoting complex subunit 4 WD40 domain	Aladin OS=Arabidopsis thaliana OX=3702 GN=AAAS PE=1 SV=1	Aladin OS=Zea mays OX=4577 GN=100383460 PE=2 SV=1	S	Function unknown	uncharacterized protein LOC100383460 [Zea mays]
yesuan	lm	10	1475409	4.249373e-06	5.37	A/G	A:727_G:25	0.03	gene-Zm00001eb405270	-	1566941	1573505	3'_91532	[R]	General function prediction only	Biological Process: defense response (GO:0006952);; Molecular Function: ADP binding (GO:0043531);	K13457|2.2e-146|ats:109777892|K13457 disease resistance protein RPM1 | (RefSeq) LOC109777892; disease resistance protein RPP13-like	[T]	Signal transduction mechanisms	NB-ARC domain	Disease resistance protein RGA5 OS=Oryza sativa subsp. japonica OX=39947 GN=RGA5 PE=1 SV=1	Uncharacterized protein OS=Zea mays OX=4577 GN=ZEAMMB73_Zm00001d023265 PE=3 SV=1	T	Signal transduction mechanisms	uncharacterized protein LOC100381533 [Zea mays]
yesuan	lm	4	1584530	6.638236e-07	6.18	G/A	G:743_A:19	0.02	gene-Zm00001eb164580	+	1563895	1565644	3'_18886	--	--	Cellular Component: Golgi apparatus (GO:0005794);; Cellular Component: integral component of membrane (GO:0016021);; Molecular Function: O-acetyltransferase activity (GO:0016413);	K23877|1.1e-254|zma:103652672|K23877 xyloglucan O-acetyltransferase | (RefSeq) protein ALTERED XYLOGLUCAN 4	--	--	GDSL/SGNH-like Acyl-Esterase family found in Pmr5 and Cas1p	Protein ALTERED XYLOGLUCAN 4 OS=Arabidopsis thaliana OX=3702 GN=AXY4 PE=1 SV=1	Putative DUF231 domain containing family protein OS=Zea mays OX=4577 GN=103652672 PE=3 SV=1	S	Function unknown	protein ALTERED XYLOGLUCAN 4 [Zea mays]
yesuan	lm	4	1584530	6.638236e-07	6.18	G/A	G:743_A:19	0.02	gene-Zm00001eb164590	+	1580879	1584890	--	[J]	Translation, ribosomal structure and biogenesis	Molecular Function: RNA binding (GO:0003723);	K12900|7.6e-128|zma:100193775|K12900 FUS-interacting serine-arginine-rich protein 1 | (RefSeq) AY109715; uncharacterized LOC100193775	[R]	General function prediction only	RNA recognition motif. (a.k.a. RRM, RBD, or RNP domain)	Serine/arginine-rich SC35-like splicing factor SCL30 OS=Arabidopsis thaliana OX=3702 GN=SCL30 PE=1 SV=1	RRM domain-containing protein OS=Zea mays OX=4577 PE=2 SV=1	A	RNA processing and modification	uncharacterized protein LOC100193775 [Zea mays]
yesuan	lm	4	1584530	6.638236e-07	6.18	G/A	G:743_A:19	0.02	gene-Zm00001eb164600	-	1585103	1585893	3'_573	--	--	--	--	--	--	--	--	Uncharacterized protein OS=Zea mays OX=4577 GN=ZEAMMB73_Zm00001d048610 PE=4 SV=1	--	--	uncharacterized protein LOC103652675 [Zea mays]
yesuan	lm	4	1584530	6.638236e-07	6.18	G/A	G:743_A:19	0.02	gene-Zm00001eb164610	-	1587692	1588505	3'_3162	--	--	--	--	--	--	--	--	--	--	--	--
yesuan	lm	4	1584530	6.638236e-07	6.18	G/A	G:743_A:19	0.02	gene-Zm00001eb164620	+	1592445	1597124	5'_7915	--	--	Molecular Function: protein kinase activity (GO:0004672);; Molecular Function: ATP binding (GO:0005524);	K17302|1.5e-67|ats:109782475|K17302 coatomer subunit beta' | (RefSeq) uncharacterized protein LOC109782475 isoform X1	--	--	MSP (Major sperm protein) domain	Serine/threonine-protein kinase BSK1-2 OS=Oryza sativa subsp. japonica OX=39947 GN=BSK1-2 PE=2 SV=2	Vesicle-associated protein 1-1 OS=Zea mays OX=4577 GN=103652674 PE=4 SV=1	T	Signal transduction mechanisms	uncharacterized protein LOC103652674 isoform X10 [Zea mays]
yesuan	lm	4	1584530	6.638236e-07	6.18	G/A	G:743_A:19	0.02	gene-Zm00001eb164630	-	1596829	1601927	3'_12299	--	--	Molecular Function: ADP binding (GO:0043531);	K15078|2.7e-53|tcc:18614561|K15078 structure-specific endonuclease subunit SLX1 [EC:3.6.1.-] | (RefSeq) putative disease resistance protein RGA3	[T]	Signal transduction mechanisms	NB-ARC domain	Putative disease resistance protein RGA4 OS=Solanum bulbocastanum OX=147425 GN=RGA4 PE=2 SV=1	Putative disease resistance protein RGA4 OS=Zea mays OX=4577 GN=Zm00014a_013052 PE=3 SV=1	T	Signal transduction mechanisms	putative disease resistance protein RGA4 [Zea mays]
yesuan	lm	4	1584530	6.638236e-07	6.18	G/A	G:743_A:19	0.02	gene-Zm00001eb164640	-	1609576	1613921	3'_25046	[DL]	--	Molecular Function: GTP binding (GO:0005525);	K03979|3.4e-50|olu:OSTLU_13035|K03979 GTPase [EC:3.6.5.-] | (RefSeq) predicted protein	[R]	General function prediction only	GTP1/OBG	Probable GTP-binding protein OBGM, mitochondrial OS=Oryza sativa subsp. japonica OX=39947 GN=OBGM PE=2 SV=1	OBG-type G domain-containing protein OS=Zea mays OX=4577 GN=Zm00014a_013052 PE=4 SV=1	S	Function unknown	probable GTP-binding protein OBGM, mitochondrial [Zea mays]
yesuan	lm	4	1584530	6.638236e-07	6.18	G/A	G:743_A:19	0.02	gene-Zm00001eb164650	-	1672964	1674909	3'_88434	--	--	Cellular Component: integral component of membrane (GO:0016021);	--	--	--	--	--	Putative membrane lipoprotein OS=Zea mays OX=4577 GN=100276824 PE=2 SV=1	--	--	uncharacterized protein LOC100276824 [Zea mays]
yesuan	lm	4	2151794	6.958730e-07	6.16	G/C	G:693_C:19	0.03	gene-Zm00001eb164790	+	2047985	2055185	3'_96609	--	--	Molecular Function: nuclear export signal receptor activity (GO:0005049);; Cellular Component: nuclear envelope (GO:0005635);; Cellular Component: cytosol (GO:0005829);; Biological Process: protein import into nucleus (GO:0006606);; Biological Process: protein export from nucleus (GO:0006611);	--	--	--	--	--	ARM repeat superfamily protein OS=Zea mays OX=4577 GN=ZEAMMB73_Zm00001d048628 PE=4 SV=1	S	Function unknown	uncharacterized protein LOC100277820 [Zea mays]
yesuan	lm	4	2151794	6.958730e-07	6.16	G/C	G:693_C:19	0.03	gene-Zm00001eb164810	-	2070874	2074343	5'_77451	--	--	Molecular Function: protein serine/threonine kinase activity (GO:0004674);; Molecular Function: calcium ion binding (GO:0005509);; Molecular Function: ATP binding (GO:0005524);; Cellular Component: plasma membrane (GO:0005886);; Biological Process: protein phosphorylation (GO:0006468);; Biological Process: cell surface receptor signaling pathway (GO:0007166);; Cellular Component: integral compone…	K23544|1.8e-62|brp:103842861|K23544 serine incorporator 1/3 | (RefSeq) serine incorporator 3	--	--	Protein tyrosine and serine/threonine kinase	Wall-associated receptor kinase 5 OS=Arabidopsis thaliana OX=3702 GN=WAK5 PE=2 SV=1	Wall-associated receptor kinase 2 OS=Zea mays OX=4577 GN=ZEAMMB73_Zm00001d048631 PE=4 SV=1	T	Signal transduction mechanisms	wall-associated receptor kinase 3 [Zea mays]
yesuan	lm	4	2151794	6.958730e-07	6.16	G/C	G:693_C:19	0.03	gene-Zm00001eb164820	-	2079151	2088076	5'_63718	[L]	Replication, recombination and repair	Molecular Function: RNA binding (GO:0003723);; Molecular Function: RNA helicase activity (GO:0003724);; Molecular Function: ATP binding (GO:0005524);	K12823|0.0e+00|zma:109945984|K12823 ATP-dependent RNA helicase DDX5/DBP2 [EC:3.6.4.13] | (RefSeq) DEAD-box ATP-dependent RNA helicase 40	[A]	RNA processing and modification	DEAD/DEAH box helicase	DEAD-box ATP-dependent RNA helicase 40 OS=Arabidopsis thaliana OX=3702 GN=RH40 PE=2 SV=1	DEAD-box ATP-dependent RNA helicase 40 OS=Zea mays OX=4577 GN=ZEAMMB73_Zm00001d048632 PE=4 SV=1	A	RNA processing and modification	DEAD-box ATP-dependent RNA helicase 40 [Zea mays]
yesuan	lm	4	2151794	6.958730e-07	6.16	G/C	G:693_C:19	0.03	gene-Zm00001eb164840	-	2117374	2118727	5'_33067	--	--	--	--	--	--	--	--	--	--	--	--
yesuan	lm	4	2151794	6.958730e-07	6.16	G/C	G:693_C:19	0.03	gene-Zm00001eb164850	+	2120041	2123195	3'_28599	--	--	--	--	--	--	--	--	Uncharacterized protein OS=Zea mays OX=4577 GN=100279016 PE=2 SV=1	--	--	uncharacterized protein LOC100279016 [Zea mays]
yesuan	lm	4	2151794	6.958730e-07	6.16	G/C	G:693_C:19	0.03	gene-Zm00001eb164860	+	2151334	2152870	--	[Q]	Secondary metabolites biosynthesis, transport and catabolism	Molecular Function: metal ion binding (GO:0046872);; Molecular Function: dioxygenase activity (GO:0051213);	K13229|1.7e-218|zma:541977|K13229 2,4-dihydroxy-1,4-benzoxazin-3-one-glucoside dioxygenase [EC:1.14.11.59] | (RefSeq) bx6; DIBOA-glucoside dioxygenase BX6	[QR]	--	2OG-Fe(II) oxygenase superfamily	DIBOA-glucoside dioxygenase BX6 OS=Zea mays OX=4577 GN=BX6 PE=1 SV=1	DIBOA-glucoside dioxygenase BX6 OS=Zea mays OX=4577 GN=ZEAMMB73_Zm00001d048634 PE=3 SV=1	Q	Secondary metabolites biosynthesis, transport and catabolism	DIBOA-glucoside dioxygenase BX6 [Zea mays]
yesuan	lm	4	2151794	6.958730e-07	6.16	G/C	G:693_C:19	0.03	gene-Zm00001eb164870	-	2168621	2172051	3'_16827	--	--	Molecular Function: ADP binding (GO:0043531);	K13457|1.2e-37|bdi:100843577|K13457 disease resistance protein RPM1 | (RefSeq) putative disease resistance RPP13-like protein 3	[T]	Signal transduction mechanisms	NB-ARC domain	Disease resistance protein RGA4 OS=Oryza sativa subsp. japonica OX=39947 GN=RGA4 PE=1 SV=1	Disease resistance protein RPM1 OS=Zea mays OX=4577 GN=ZEAMMB73_Zm00001d048635 PE=3 SV=1	T	Signal transduction mechanisms	Disease resistance protein RPM1 [Zea mays]
yesuan	lm	10	2194968	2.434874e-06	5.61	C/G	C:684_G:12	0.02	gene-Zm00001eb405470	+	2171060	2172216	3'_22752	--	--	Molecular Function: DNA binding (GO:0003677);	K09422|1.9e-146|zma:541748|K09422 transcription factor MYB, plant | (RefSeq) transcription factor MYB4	[K]	Transcription	Myb-like DNA-binding domain	Transcription factor MYB60 OS=Vitis vinifera OX=29760 GN=MYB60 PE=2 SV=1	MYB transcription factor (Fragment) OS=Zea mays OX=4577 GN=MYB123 PE=4 SV=1	--	--	MYB transcription factor, partial [Zea mays]
yesuan	lm	10	2194968	2.434874e-06	5.61	C/G	C:684_G:12	0.02	gene-Zm00001eb405480	+	2173902	2174327	3'_20641	--	--	--	--	--	--	--	--	--	--	--	--
yesuan	lm	10	2194968	2.434874e-06	5.61	C/G	C:684_G:12	0.02	gene-Zm00001eb405490	+	2174346	2175175	3'_19793	--	--	--	--	--	--	--	--	Uncharacterized protein OS=Zea mays OX=4577 GN=ZEAMMB73_Zm00001d023285 PE=4 SV=1	--	--	hypothetical protein ZEAMMB73_Zm00001d023285 [Zea mays]
yesuan	lm	10	2194968	2.434874e-06	5.61	C/G	C:684_G:12	0.02	gene-Zm00001eb405500	-	2174427	2174734	5'_20234	--	--	--	K15777|1.2e-14|mesc:110630336|K15777 4,5-DOPA dioxygenase extradiol [EC:1.13.11.-] | (RefSeq) uncharacterized protein LOC110630336	--	--	ZF-HD protein dimerisation region	Mini zinc finger protein 1 OS=Oryza sativa subsp. indica OX=39946 GN=MIF1 PE=3 SV=1	Mini zinc finger protein 3 OS=Zea mays OX=4577 GN=ZHD10 PE=4 SV=1	S	Function unknown	mini zinc finger protein 1 [Zea mays]
yesuan	lm	10	2194968	2.434874e-06	5.61	C/G	C:684_G:12	0.02	gene-Zm00001eb405510	+	2177185	2178084	3'_16884	--	--	Molecular Function: transcription regulatory region sequence-specific DNA binding (GO:0000976);; Molecular Function: DNA-binding transcription factor activity (GO:0003700);; Cellular Component: nucleus (GO:0005634);; Biological Process: response to auxin (GO:0009733);; Biological Process: cell differentiation (GO:0030154);; Molecular Function: sequence-specific DNA binding (GO:0043565);	K09422|9.6e-164|zma:103640681|K09422 transcription factor MYB, plant | (RefSeq) myb-related protein 308	[K]	Transcription	Myb-like DNA-binding domain	Transcription factor MYB30 OS=Arabidopsis thaliana OX=3702 GN=MYB30 PE=1 SV=1	Putative MYB DNA-binding domain superfamily protein OS=Zea mays OX=4577 GN=103640681 PE=4 SV=1	--	--	transcription factor MYB60 [Zea mays]
yesuan	lm	10	2194968	2.434874e-06	5.61	C/G	C:684_G:12	0.02	gene-Zm00001eb405530	-	2180780	2181076	5'_13892	--	--	--	K15777|1.2e-14|mesc:110630336|K15777 4,5-DOPA dioxygenase extradiol [EC:1.13.11.-] | (RefSeq) uncharacterized protein LOC110630336	--	--	ZF-HD protein dimerisation region	Mini zinc finger protein 1 OS=Oryza sativa subsp. indica OX=39946 GN=MIF1 PE=3 SV=1	ZHD14 ZF-HD type transcription factor OS=Zea mays OX=4577 GN=103640682 PE=4 SV=1	S	Function unknown	mini zinc finger protein 1 [Zea mays]
yesuan	lm	10	2194968	2.434874e-06	5.61	C/G	C:684_G:12	0.02	gene-Zm00001eb405540	-	2190375	2190907	5'_4061	--	--	--	--	--	--	--	--	--	--	--	--
yesuan	lm	10	2194968	2.434874e-06	5.61	C/G	C:684_G:12	0.02	gene-Zm00001eb405550	-	2191161	2192305	5'_2663	--	--	--	K03860|2.8e-27|nnu:104608881|K03860 phosphatidylinositol N-acetylglucosaminyltransferase subunit Q | (RefSeq) N-acetylglucosaminyl-phosphatidylinositol biosynthetic protein gpi1-like	--	--	Gibberellin regulated protein	Gibberellin-regulated protein 6 OS=Arabidopsis thaliana OX=3702 GN=GASA6 PE=3 SV=1	GAST1 protein OS=Zea mays OX=4577 GN=ZEAMMB73_Zm00001d023290 PE=3 SV=1	S	Function unknown	GAST1 protein precursor [Zea mays]
yesuan	lm	10	2194968	2.434874e-06	5.61	C/G	C:684_G:12	0.02	gene-Zm00001eb405560	+	2194321	2197667	--	--	--	Biological Process: protein glycosylation (GO:0006486);; Molecular Function: transferase activity, transferring glycosyl groups (GO:0016757);	K22846|6.1e-144|gmx:100816974|K22846 S-sulfo-L-cysteine synthase (O-acetyl-L-serine-dependent) [EC:2.5.1.144] | (RefSeq) BSAS; uncharacterized protein BSAS	[GMW]	--	Exostosin family	Probable arabinosyltransferase ARAD1 OS=Arabidopsis thaliana OX=3702 GN=ARAD1 PE=1 SV=1	Secondary cell wall glycosyltransferase family 47 OS=Zea mays OX=4577 GN=ZEAMMB73_Zm00001d023291 PE=3 SV=1	--	--	uncharacterized protein LOC100285531 [Zea mays]
yesuan	lm	10	2194968	2.434874e-06	5.61	C/G	C:684_G:12	0.02	gene-Zm00001eb405570	-	2198273	2207038	3'_3305	[O]	Posttranslational modification, protein turnover, chaperones	Molecular Function: peptidyl-prolyl cis-trans isomerase activity (GO:0003755);; Cellular Component: chloroplast stroma (GO:0009570);; Cellular Component: chloroplast envelope (GO:0009941);; Biological Process: protein transport (GO:0015031);; Molecular Function: ribosome binding (GO:0043022);; Biological Process: protein unfolding (GO:0043335);; Molecular Function: protein folding chaperone (GO:0…	K03545|1.3e-291|zma:103640683|K03545 trigger factor | (RefSeq) trigger factor-like protein TIG, Chloroplastic	--	--	Bacterial trigger factor protein (TF)	Trigger factor-like protein TIG, Chloroplastic OS=Arabidopsis thaliana OX=3702 GN=TIG PE=1 SV=1	Peptidylprolyl isomerase OS=Zea mays OX=4577 GN=103640683 PE=3 SV=1	O	Posttranslational modification, protein turnover, chaperones	trigger factor-like protein TIG, Chloroplastic [Zea mays]
yesuan	lm	10	2194968	2.434874e-06	5.61	C/G	C:684_G:12	0.02	gene-Zm00001eb405580	+	2200477	2201515	5'_5509	[J]	Translation, ribosomal structure and biogenesis	Biological Process: maturation of SSU-rRNA from tricistronic rRNA transcript (SSU-rRNA, 5.8S rRNA, LSU-rRNA) (GO:0000462);; Molecular Function: RNA binding (GO:0003723);; Molecular Function: structural constituent of ribosome (GO:0003735);; Biological Process: translation (GO:0006412);; Cellular Component: small ribosomal subunit (GO:0015935);; Cellular Component: cytosolic small ribosomal subuni…	K02960|3.6e-79|zma:100284613|K02960 small subunit ribosomal protein S16e | (RefSeq) 40S ribosomal protein S16	[J]	Translation, ribosomal structure and biogenesis	Ribosomal protein S9/S16	40S ribosomal protein S16 OS=Oryza sativa subsp. indica OX=39946 GN=RPS16A PE=2 SV=1	40S ribosomal protein S16 OS=Zea mays OX=4577 GN=100284613 PE=2 SV=1	J	Translation, ribosomal structure and biogenesis	40S ribosomal protein S16 [Zea mays]
yesuan	lm	10	2194968	2.434874e-06	5.61	C/G	C:684_G:12	0.02	gene-Zm00001eb405590	-	2223317	2225630	3'_28349	--	--	Molecular Function: DNA binding (GO:0003677);; Cellular Component: nucleus (GO:0005634);; Biological Process: regulation of transcription, DNA-templated (GO:0006355);	K00521|4.6e-35|cmos:111447866|K00521 ferric-chelate reductase [EC:1.16.1.7] | (RefSeq) ferric reduction oxidase 7, chloroplastic-like	--	--	No apical meristem (NAM) protein	NAC domain-containing protein 18 OS=Arabidopsis thaliana OX=3702 GN=NAC018 PE=2 SV=1	NAC transcription factor 29 OS=Zea mays OX=4577 GN=100502408 PE=2 SV=1	K	Transcription	uncharacterized protein LOC100502408 [Zea mays]
yesuan	lm	10	2194968	2.434874e-06	5.61	C/G	C:684_G:12	0.02	gene-Zm00001eb405610	-	2239141	2239622	3'_44173	[P]	Inorganic ion transport and metabolism	Molecular Function: ferredoxin-NADP+ reductase activity (GO:0004324);; Cellular Component: chloroplast (GO:0009507);	K02641|1.6e-32|zma:103644035|K02641 ferredoxin--NADP+ reductase [EC:1.18.1.2] | (RefSeq) ferredoxin--NADP reductase, leaf isozyme 1, chloroplastic	[C]	Energy production and conversion	Oxidoreductase NAD-binding domain	Ferredoxin--NADP reductase, leaf isozyme 1, chloroplastic OS=Oryza sativa subsp. indica OX=39946 GN=OsI_21320 PE=3 SV=1	Ferredoxin--NADP reductase, chloroplastic OS=Eragrostis curvula OX=38414 GN=EJB05_46655 PE=3 SV=1	C	Energy production and conversion	hypothetical protein EJB05_46655 [Eragrostis curvula]
yesuan	lm	10	2195318	5.657318e-06	5.25	C/T	C:726_T:18	0.02	gene-Zm00001eb405470	+	2171060	2172216	3'_23102	--	--	Molecular Function: DNA binding (GO:0003677);	K09422|1.9e-146|zma:541748|K09422 transcription factor MYB, plant | (RefSeq) transcription factor MYB4	[K]	Transcription	Myb-like DNA-binding domain	Transcription factor MYB60 OS=Vitis vinifera OX=29760 GN=MYB60 PE=2 SV=1	MYB transcription factor (Fragment) OS=Zea mays OX=4577 GN=MYB123 PE=4 SV=1	--	--	MYB transcription factor, partial [Zea mays]
yesuan	lm	10	2195318	5.657318e-06	5.25	C/T	C:726_T:18	0.02	gene-Zm00001eb405480	+	2173902	2174327	3'_20991	--	--	--	--	--	--	--	--	--	--	--	--
yesuan	lm	10	2195318	5.657318e-06	5.25	C/T	C:726_T:18	0.02	gene-Zm00001eb405490	+	2174346	2175175	3'_20143	--	--	--	--	--	--	--	--	Uncharacterized protein OS=Zea mays OX=4577 GN=ZEAMMB73_Zm00001d023285 PE=4 SV=1	--	--	hypothetical protein ZEAMMB73_Zm00001d023285 [Zea mays]
yesuan	lm	10	2195318	5.657318e-06	5.25	C/T	C:726_T:18	0.02	gene-Zm00001eb405500	-	2174427	2174734	5'_20584	--	--	--	K15777|1.2e-14|mesc:110630336|K15777 4,5-DOPA dioxygenase extradiol [EC:1.13.11.-] | (RefSeq) uncharacterized protein LOC110630336	--	--	ZF-HD protein dimerisation region	Mini zinc finger protein 1 OS=Oryza sativa subsp. indica OX=39946 GN=MIF1 PE=3 SV=1	Mini zinc finger protein 3 OS=Zea mays OX=4577 GN=ZHD10 PE=4 SV=1	S	Function unknown	mini zinc finger protein 1 [Zea mays]
yesuan	lm	10	2195318	5.657318e-06	5.25	C/T	C:726_T:18	0.02	gene-Zm00001eb405510	+	2177185	2178084	3'_17234	--	--	Molecular Function: transcription regulatory region sequence-specific DNA binding (GO:0000976);; Molecular Function: DNA-binding transcription factor activity (GO:0003700);; Cellular Component: nucleus (GO:0005634);; Biological Process: response to auxin (GO:0009733);; Biological Process: cell differentiation (GO:0030154);; Molecular Function: sequence-specific DNA binding (GO:0043565);	K09422|9.6e-164|zma:103640681|K09422 transcription factor MYB, plant | (RefSeq) myb-related protein 308	[K]	Transcription	Myb-like DNA-binding domain	Transcription factor MYB30 OS=Arabidopsis thaliana OX=3702 GN=MYB30 PE=1 SV=1	Putative MYB DNA-binding domain superfamily protein OS=Zea mays OX=4577 GN=103640681 PE=4 SV=1	--	--	transcription factor MYB60 [Zea mays]
yesuan	lm	10	2195318	5.657318e-06	5.25	C/T	C:726_T:18	0.02	gene-Zm00001eb405530	-	2180780	2181076	5'_14242	--	--	--	K15777|1.2e-14|mesc:110630336|K15777 4,5-DOPA dioxygenase extradiol [EC:1.13.11.-] | (RefSeq) uncharacterized protein LOC110630336	--	--	ZF-HD protein dimerisation region	Mini zinc finger protein 1 OS=Oryza sativa subsp. indica OX=39946 GN=MIF1 PE=3 SV=1	ZHD14 ZF-HD type transcription factor OS=Zea mays OX=4577 GN=103640682 PE=4 SV=1	S	Function unknown	mini zinc finger protein 1 [Zea mays]
yesuan	lm	10	2195318	5.657318e-06	5.25	C/T	C:726_T:18	0.02	gene-Zm00001eb405540	-	2190375	2190907	5'_4411	--	--	--	--	--	--	--	--	--	--	--	--
yesuan	lm	10	2195318	5.657318e-06	5.25	C/T	C:726_T:18	0.02	gene-Zm00001eb405550	-	2191161	2192305	5'_3013	--	--	--	K03860|2.8e-27|nnu:104608881|K03860 phosphatidylinositol N-acetylglucosaminyltransferase subunit Q | (RefSeq) N-acetylglucosaminyl-phosphatidylinositol biosynthetic protein gpi1-like	--	--	Gibberellin regulated protein	Gibberellin-regulated protein 6 OS=Arabidopsis thaliana OX=3702 GN=GASA6 PE=3 SV=1	GAST1 protein OS=Zea mays OX=4577 GN=ZEAMMB73_Zm00001d023290 PE=3 SV=1	S	Function unknown	GAST1 protein precursor [Zea mays]
yesuan	lm	10	2195318	5.657318e-06	5.25	C/T	C:726_T:18	0.02	gene-Zm00001eb405560	+	2194321	2197667	--	--	--	Biological Process: protein glycosylation (GO:0006486);; Molecular Function: transferase activity, transferring glycosyl groups (GO:0016757);	K22846|6.1e-144|gmx:100816974|K22846 S-sulfo-L-cysteine synthase (O-acetyl-L-serine-dependent) [EC:2.5.1.144] | (RefSeq) BSAS; uncharacterized protein BSAS	[GMW]	--	Exostosin family	Probable arabinosyltransferase ARAD1 OS=Arabidopsis thaliana OX=3702 GN=ARAD1 PE=1 SV=1	Secondary cell wall glycosyltransferase family 47 OS=Zea mays OX=4577 GN=ZEAMMB73_Zm00001d023291 PE=3 SV=1	--	--	uncharacterized protein LOC100285531 [Zea mays]
yesuan	lm	10	2195318	5.657318e-06	5.25	C/T	C:726_T:18	0.02	gene-Zm00001eb405570	-	2198273	2207038	3'_2955	[O]	Posttranslational modification, protein turnover, chaperones	Molecular Function: peptidyl-prolyl cis-trans isomerase activity (GO:0003755);; Cellular Component: chloroplast stroma (GO:0009570);; Cellular Component: chloroplast envelope (GO:0009941);; Biological Process: protein transport (GO:0015031);; Molecular Function: ribosome binding (GO:0043022);; Biological Process: protein unfolding (GO:0043335);; Molecular Function: protein folding chaperone (GO:0…	K03545|1.3e-291|zma:103640683|K03545 trigger factor | (RefSeq) trigger factor-like protein TIG, Chloroplastic	--	--	Bacterial trigger factor protein (TF)	Trigger factor-like protein TIG, Chloroplastic OS=Arabidopsis thaliana OX=3702 GN=TIG PE=1 SV=1	Peptidylprolyl isomerase OS=Zea mays OX=4577 GN=103640683 PE=3 SV=1	O	Posttranslational modification, protein turnover, chaperones	trigger factor-like protein TIG, Chloroplastic [Zea mays]
yesuan	lm	10	2195318	5.657318e-06	5.25	C/T	C:726_T:18	0.02	gene-Zm00001eb405580	+	2200477	2201515	5'_5159	[J]	Translation, ribosomal structure and biogenesis	Biological Process: maturation of SSU-rRNA from tricistronic rRNA transcript (SSU-rRNA, 5.8S rRNA, LSU-rRNA) (GO:0000462);; Molecular Function: RNA binding (GO:0003723);; Molecular Function: structural constituent of ribosome (GO:0003735);; Biological Process: translation (GO:0006412);; Cellular Component: small ribosomal subunit (GO:0015935);; Cellular Component: cytosolic small ribosomal subuni…	K02960|3.6e-79|zma:100284613|K02960 small subunit ribosomal protein S16e | (RefSeq) 40S ribosomal protein S16	[J]	Translation, ribosomal structure and biogenesis	Ribosomal protein S9/S16	40S ribosomal protein S16 OS=Oryza sativa subsp. indica OX=39946 GN=RPS16A PE=2 SV=1	40S ribosomal protein S16 OS=Zea mays OX=4577 GN=100284613 PE=2 SV=1	J	Translation, ribosomal structure and biogenesis	40S ribosomal protein S16 [Zea mays]
yesuan	lm	10	2195318	5.657318e-06	5.25	C/T	C:726_T:18	0.02	gene-Zm00001eb405590	-	2223317	2225630	3'_27999	--	--	Molecular Function: DNA binding (GO:0003677);; Cellular Component: nucleus (GO:0005634);; Biological Process: regulation of transcription, DNA-templated (GO:0006355);	K00521|4.6e-35|cmos:111447866|K00521 ferric-chelate reductase [EC:1.16.1.7] | (RefSeq) ferric reduction oxidase 7, chloroplastic-like	--	--	No apical meristem (NAM) protein	NAC domain-containing protein 18 OS=Arabidopsis thaliana OX=3702 GN=NAC018 PE=2 SV=1	NAC transcription factor 29 OS=Zea mays OX=4577 GN=100502408 PE=2 SV=1	K	Transcription	uncharacterized protein LOC100502408 [Zea mays]
yesuan	lm	10	2195318	5.657318e-06	5.25	C/T	C:726_T:18	0.02	gene-Zm00001eb405610	-	2239141	2239622	3'_43823	[P]	Inorganic ion transport and metabolism	Molecular Function: ferredoxin-NADP+ reductase activity (GO:0004324);; Cellular Component: chloroplast (GO:0009507);	K02641|1.6e-32|zma:103644035|K02641 ferredoxin--NADP+ reductase [EC:1.18.1.2] | (RefSeq) ferredoxin--NADP reductase, leaf isozyme 1, chloroplastic	[C]	Energy production and conversion	Oxidoreductase NAD-binding domain	Ferredoxin--NADP reductase, leaf isozyme 1, chloroplastic OS=Oryza sativa subsp. indica OX=39946 GN=OsI_21320 PE=3 SV=1	Ferredoxin--NADP reductase, chloroplastic OS=Eragrostis curvula OX=38414 GN=EJB05_46655 PE=3 SV=1	C	Energy production and conversion	hypothetical protein EJB05_46655 [Eragrostis curvula]
yesuan	lm	2	2387789	2.303086e-06	5.64	G/C	G:520_C:46	0.08	gene-Zm00001eb066480	-	2292209	2293513	5'_94276	--	--	Biological Process: response to light stimulus (GO:0009416);; Cellular Component: photosystem I (GO:0009522);; Cellular Component: photosystem II (GO:0009523);; Cellular Component: chloroplast thylakoid membrane (GO:0009535);; Biological Process: photosynthesis, light harvesting in photosystem I (GO:0009768);; Cellular Component: chloroplast envelope (GO:0009941);; Cellular Component: plastoglobu…	K08917|1.2e-143|zma:100273752|K08917 light-harvesting complex II chlorophyll a/b binding protein 6 | (RefSeq) uncharacterized protein LOC100273752	--	--	Chlorophyll A-B binding protein	Chlorophyll a-b binding protein CP24 10B, chloroplastic OS=Solanum lycopersicum OX=4081 GN=CAP10B PE=3 SV=1	Chlorophyll a-b binding protein, chloroplastic OS=Zea mays OX=4577 GN=100282021 PE=2 SV=1	C	Energy production and conversion	uncharacterized protein LOC100273752 [Zea mays]
yesuan	lm	2	2387789	2.303086e-06	5.64	G/C	G:520_C:46	0.08	gene-Zm00001eb066490	-	2307902	2311624	5'_76165	--	--	--	--	--	--	--	--	Os03g0206750 protein (Fragment) OS=Oryza sativa subsp. japonica OX=39947 GN=Os03g0206750 PE=4 SV=1	--	--	hypothetical protein EE612_016007, partial [Oryza sativa]
yesuan	lm	2	2387789	2.303086e-06	5.64	G/C	G:520_C:46	0.08	gene-Zm00001eb066500	+	2308064	2311601	3'_76188	--	--	--	--	--	--	NPH3 family	BTB/POZ domain-containing protein At3g19850 OS=Arabidopsis thaliana OX=3702 GN=At3g19850 PE=2 SV=1	BTB/POZ domain-containing protein OS=Zea mays OX=4577 GN=100279832 PE=2 SV=1	S	Function unknown	uncharacterized protein LOC100279832 isoform X1 [Zea mays]
yesuan	lm	2	2387789	2.303086e-06	5.64	G/C	G:520_C:46	0.08	gene-Zm00001eb066510	+	2314198	2320843	3'_66946	--	--	Cellular Component: late endosome (GO:0005770);; Biological Process: protein targeting to vacuole (GO:0006623);; Biological Process: vesicle-mediated transport (GO:0016192);; Cellular Component: HOPS complex (GO:0030897);; Biological Process: regulation of SNARE complex assembly (GO:0035542);; Biological Process: vacuole fusion, non-autophagic (GO:0042144);	K20184|0.0e+00|zma:100304345|K20184 vacuolar protein sorting-associated protein 41 | (RefSeq) uncharacterized protein LOC100304345	[U]	Intracellular trafficking, secretion, and vesicular transport	Region in Clathrin and VPS	Vacuolar protein sorting-associated protein 41 homolog OS=Solanum lycopersicum OX=4081 GN=VPS41 PE=2 SV=1	Vacuolar protein sorting-associated protein 41 homolog OS=Zea mays OX=4577 GN=100304345 PE=3 SV=1	U	Intracellular trafficking, secretion, and vesicular transport	Vacuolar protein sorting-associated protein 41-like protein [Zea mays]
yesuan	lm	2	2387789	2.303086e-06	5.64	G/C	G:520_C:46	0.08	gene-Zm00001eb066520	-	2321896	2325625	5'_62164	[GR]	--	Cellular Component: chloroplast stroma (GO:0009570);; Cellular Component: chloroplast envelope (GO:0009941);; Molecular Function: hydrolase activity (GO:0016787);	K20884|1.9e-13|egu:105043940|K20884 riboflavin kinase / FMN hydrolase [EC:2.7.1.26 3.1.3.102] | (RefSeq) bifunctional riboflavin kinase/FMN phosphatase	[R]	General function prediction only	Haloacid dehalogenase-like hydrolase	Haloacid dehalogenase-like hydrolase domain-containing protein At4g39970 OS=Arabidopsis thaliana OX=3702 GN=At4g39970 PE=2 SV=1	Haloacid dehalogenase-like hydrolase domain-containing protein OS=Zea mays OX=4577 GN=100274186 PE=2 SV=1	S	Function unknown	uncharacterized protein LOC100274186 [Zea mays]
yesuan	lm	2	2387789	2.303086e-06	5.64	G/C	G:520_C:46	0.08	gene-Zm00001eb066530	+	2325243	2331380	3'_56409	--	--	Molecular Function: molecular_function (GO:0003674);; Molecular Function: binding (GO:0005488);; Molecular Function: protein binding (GO:0005515);; Biological Process: protein folding (GO:0006457);; Molecular Function: protein C-terminus binding (GO:0008022);; Biological Process: biological_process (GO:0008150);; Biological Process: cellular process (GO:0009987);; Molecular Function: Hsp70 protei…	--	--	--	Tetratricopeptide repeat	--	TPR domain containing protein OS=Zea mays OX=4577 GN=100281311 PE=4 SV=1	S	Function unknown	small glutamine-rich tetratricopeptide repeat-containing protein 2 isoform X2 [Zea mays]
yesuan	lm	2	2387789	2.303086e-06	5.64	G/C	G:520_C:46	0.08	gene-Zm00001eb066540	+	2333843	2335960	3'_51829	--	--	--	--	--	--	--	--	Uncharacterized protein OS=Zea mays OX=4577 GN=ZEAMMB73_Zm00001d001862 PE=4 SV=1	S	Function unknown	hypothetical protein ZEAMMB73_Zm00001d001862 [Zea mays]
yesuan	lm	2	2387789	2.303086e-06	5.64	G/C	G:520_C:46	0.08	gene-Zm00001eb066550	+	2341422	2341943	3'_45846	--	--	Cellular Component: membrane (GO:0016020);; Cellular Component: integral component of membrane (GO:0016021);	--	--	--	--	--	Uncharacterized protein OS=Zea mays OX=4577 GN=100277400 PE=4 SV=1	--	--	hypothetical protein ZEAMMB73_Zm00001d039677 [Zea mays]
yesuan	lm	2	2387789	2.303086e-06	5.64	G/C	G:520_C:46	0.08	gene-Zm00001eb066560	+	2343617	2353673	3'_34116	[L]	Replication, recombination and repair	Molecular Function: uracil DNA N-glycosylase activity (GO:0004844);; Cellular Component: nucleus (GO:0005634);; Cellular Component: mitochondrion (GO:0005739);; Biological Process: base-excision repair (GO:0006284);	K03648|2.6e-169|zma:100284406|K03648 uracil-DNA glycosylase [EC:3.2.2.27] | (RefSeq) cl23743_1b; uracil-DNA glycosylase	[L]	Replication, recombination and repair	Uracil DNA glycosylase superfamily	Uracil-DNA glycosylase, mitochondrial OS=Arabidopsis thaliana OX=3702 GN=UNG PE=1 SV=1	Uracil-DNA glycosylase OS=Zea mays OX=4577 GN=100284406 PE=2 SV=1	L	Replication, recombination and repair	uracil-DNA glycosylase [Zea mays]
yesuan	lm	2	2387789	2.303086e-06	5.64	G/C	G:520_C:46	0.08	gene-Zm00001eb066570	-	2355766	2357035	5'_30754	[TK]	--	Biological Process: phosphorelay signal transduction system (GO:0000160);	K14492|6.1e-77|zma:541613|K14492 two-component response regulator ARR-A family | (RefSeq) crr1; cytokinin response regulator 1	[K]	Transcription	Response regulator receiver domain	Two-component response regulator ORR6 OS=Oryza sativa subsp. indica OX=39946 GN=RR6 PE=2 SV=1	Cytokinin response regulator1 OS=Zea mays OX=4577 GN=541613 PE=2 SV=1	K	Transcription	cytokinin response regulator 1 [Zea mays]
yesuan	lm	2	2387789	2.303086e-06	5.64	G/C	G:520_C:46	0.08	gene-Zm00001eb066580	+	2378237	2384214	3'_3575	--	--	--	K03377|1.1e-08|gra:105781621|K03377 N-acetylneuraminate 9-O-acetyltransferase [EC:2.3.1.45] | (RefSeq) CAS1 domain-containing protein 1-like	--	--	Protein of unknown function (DUF3755)	--	DUF3755 family protein OS=Zea mays OX=4577 GN=100382732 PE=4 SV=1	S	Function unknown	uncharacterized protein LOC100382732 isoform X4 [Zea mays]
yesuan	lm	2	2387789	2.303086e-06	5.64	G/C	G:520_C:46	0.08	gene-Zm00001eb066590	-	2385599	2388355	--	--	--	Cellular Component: integral component of membrane (GO:0016021);; Cellular Component: endoplasmic reticulum tubular network (GO:0071782);; Biological Process: endoplasmic reticulum tubular network organization (GO:0071786);	K23292|4.5e-93|pda:103723907|K23292 endoplasmic reticulum junction formation protein lunapark | (RefSeq) uncharacterized protein At2g24330-like	--	--	Predicted integral membrane zinc-ribbon metal-binding protein	Uncharacterized protein At2g24330 OS=Arabidopsis thaliana OX=3702 GN=At2g24330 PE=2 SV=1	zinc_ribbon_10 domain-containing protein OS=Zea mays OX=4577 GN=ZEAMMB73_Zm00001d001868 PE=4 SV=1	S	Function unknown	uncharacterized protein At2g24330 [Zea mays]
yesuan	lm	2	2387789	2.303086e-06	5.64	G/C	G:520_C:46	0.08	gene-Zm00001eb066600	+	2390523	2393872	5'_2734	--	--	Molecular Function: hydrolase activity (GO:0016787);	K15111|8.1e-27|spen:107015750|K15111 solute carrier family 25 (mitochondrial S-adenosylmethionine transporter), member 26 | (RefSeq) LOW QUALITY PROTEIN: protein MITOFERRINLIKE 1, chloroplastic	--	--	Plant organelle RNA recognition domain	--	Ubiquitin carboxyl-terminal hydrolase family protein OS=Zea mays OX=4577 GN=100304335 PE=2 SV=1	S	Function unknown	uncharacterized protein LOC100304335 [Zea mays]
yesuan	lm	2	2387789	2.303086e-06	5.64	G/C	G:520_C:46	0.08	gene-Zm00001eb066610	-	2395104	2397663	3'_7315	--	--	Biological Process: peroxisome organization (GO:0007031);; Cellular Component: integral component of membrane (GO:0016021);	--	--	--	--	Peroxisome biogenesis protein 22 OS=Arabidopsis thaliana OX=3702 GN=PEX22 PE=1 SV=1	Peroxisome biogenesis protein 22 OS=Zea mays OX=4577 GN=ZEAMMB73_Zm00001d001870 PE=4 SV=1	S	Function unknown	uncharacterized protein LOC100276371 [Zea mays]
yesuan	lm	2	2387789	2.303086e-06	5.64	G/C	G:520_C:46	0.08	gene-Zm00001eb066620	+	2402893	2405697	5'_15104	--	--	Cellular Component: integral component of membrane (GO:0016021);	--	--	--	--	--	Uncharacterized protein OS=Zea mays OX=4577 GN=Zm00014a_014663 PE=4 SV=1	--	--	uncharacterized protein LOC103645770 [Zea mays]
yesuan	lm	2	2388166	3.919029e-06	5.41	G/A	G:660_A:62	0.09	gene-Zm00001eb066480	-	2292209	2293513	5'_94653	--	--	Biological Process: response to light stimulus (GO:0009416);; Cellular Component: photosystem I (GO:0009522);; Cellular Component: photosystem II (GO:0009523);; Cellular Component: chloroplast thylakoid membrane (GO:0009535);; Biological Process: photosynthesis, light harvesting in photosystem I (GO:0009768);; Cellular Component: chloroplast envelope (GO:0009941);; Cellular Component: plastoglobu…	K08917|1.2e-143|zma:100273752|K08917 light-harvesting complex II chlorophyll a/b binding protein 6 | (RefSeq) uncharacterized protein LOC100273752	--	--	Chlorophyll A-B binding protein	Chlorophyll a-b binding protein CP24 10B, chloroplastic OS=Solanum lycopersicum OX=4081 GN=CAP10B PE=3 SV=1	Chlorophyll a-b binding protein, chloroplastic OS=Zea mays OX=4577 GN=100282021 PE=2 SV=1	C	Energy production and conversion	uncharacterized protein LOC100273752 [Zea mays]
yesuan	lm	2	2388166	3.919029e-06	5.41	G/A	G:660_A:62	0.09	gene-Zm00001eb066490	-	2307902	2311624	5'_76542	--	--	--	--	--	--	--	--	Os03g0206750 protein (Fragment) OS=Oryza sativa subsp. japonica OX=39947 GN=Os03g0206750 PE=4 SV=1	--	--	hypothetical protein EE612_016007, partial [Oryza sativa]
yesuan	lm	2	2388166	3.919029e-06	5.41	G/A	G:660_A:62	0.09	gene-Zm00001eb066500	+	2308064	2311601	3'_76565	--	--	--	--	--	--	NPH3 family	BTB/POZ domain-containing protein At3g19850 OS=Arabidopsis thaliana OX=3702 GN=At3g19850 PE=2 SV=1	BTB/POZ domain-containing protein OS=Zea mays OX=4577 GN=100279832 PE=2 SV=1	S	Function unknown	uncharacterized protein LOC100279832 isoform X1 [Zea mays]
yesuan	lm	2	2388166	3.919029e-06	5.41	G/A	G:660_A:62	0.09	gene-Zm00001eb066510	+	2314198	2320843	3'_67323	--	--	Cellular Component: late endosome (GO:0005770);; Biological Process: protein targeting to vacuole (GO:0006623);; Biological Process: vesicle-mediated transport (GO:0016192);; Cellular Component: HOPS complex (GO:0030897);; Biological Process: regulation of SNARE complex assembly (GO:0035542);; Biological Process: vacuole fusion, non-autophagic (GO:0042144);	K20184|0.0e+00|zma:100304345|K20184 vacuolar protein sorting-associated protein 41 | (RefSeq) uncharacterized protein LOC100304345	[U]	Intracellular trafficking, secretion, and vesicular transport	Region in Clathrin and VPS	Vacuolar protein sorting-associated protein 41 homolog OS=Solanum lycopersicum OX=4081 GN=VPS41 PE=2 SV=1	Vacuolar protein sorting-associated protein 41 homolog OS=Zea mays OX=4577 GN=100304345 PE=3 SV=1	U	Intracellular trafficking, secretion, and vesicular transport	Vacuolar protein sorting-associated protein 41-like protein [Zea mays]
yesuan	lm	2	2388166	3.919029e-06	5.41	G/A	G:660_A:62	0.09	gene-Zm00001eb066520	-	2321896	2325625	5'_62541	[GR]	--	Cellular Component: chloroplast stroma (GO:0009570);; Cellular Component: chloroplast envelope (GO:0009941);; Molecular Function: hydrolase activity (GO:0016787);	K20884|1.9e-13|egu:105043940|K20884 riboflavin kinase / FMN hydrolase [EC:2.7.1.26 3.1.3.102] | (RefSeq) bifunctional riboflavin kinase/FMN phosphatase	[R]	General function prediction only	Haloacid dehalogenase-like hydrolase	Haloacid dehalogenase-like hydrolase domain-containing protein At4g39970 OS=Arabidopsis thaliana OX=3702 GN=At4g39970 PE=2 SV=1	Haloacid dehalogenase-like hydrolase domain-containing protein OS=Zea mays OX=4577 GN=100274186 PE=2 SV=1	S	Function unknown	uncharacterized protein LOC100274186 [Zea mays]
yesuan	lm	2	2388166	3.919029e-06	5.41	G/A	G:660_A:62	0.09	gene-Zm00001eb066530	+	2325243	2331380	3'_56786	--	--	Molecular Function: molecular_function (GO:0003674);; Molecular Function: binding (GO:0005488);; Molecular Function: protein binding (GO:0005515);; Biological Process: protein folding (GO:0006457);; Molecular Function: protein C-terminus binding (GO:0008022);; Biological Process: biological_process (GO:0008150);; Biological Process: cellular process (GO:0009987);; Molecular Function: Hsp70 protei…	--	--	--	Tetratricopeptide repeat	--	TPR domain containing protein OS=Zea mays OX=4577 GN=100281311 PE=4 SV=1	S	Function unknown	small glutamine-rich tetratricopeptide repeat-containing protein 2 isoform X2 [Zea mays]
yesuan	lm	2	2388166	3.919029e-06	5.41	G/A	G:660_A:62	0.09	gene-Zm00001eb066540	+	2333843	2335960	3'_52206	--	--	--	--	--	--	--	--	Uncharacterized protein OS=Zea mays OX=4577 GN=ZEAMMB73_Zm00001d001862 PE=4 SV=1	S	Function unknown	hypothetical protein ZEAMMB73_Zm00001d001862 [Zea mays]
yesuan	lm	2	2388166	3.919029e-06	5.41	G/A	G:660_A:62	0.09	gene-Zm00001eb066550	+	2341422	2341943	3'_46223	--	--	Cellular Component: membrane (GO:0016020);; Cellular Component: integral component of membrane (GO:0016021);	--	--	--	--	--	Uncharacterized protein OS=Zea mays OX=4577 GN=100277400 PE=4 SV=1	--	--	hypothetical protein ZEAMMB73_Zm00001d039677 [Zea mays]
yesuan	lm	2	2388166	3.919029e-06	5.41	G/A	G:660_A:62	0.09	gene-Zm00001eb066560	+	2343617	2353673	3'_34493	[L]	Replication, recombination and repair	Molecular Function: uracil DNA N-glycosylase activity (GO:0004844);; Cellular Component: nucleus (GO:0005634);; Cellular Component: mitochondrion (GO:0005739);; Biological Process: base-excision repair (GO:0006284);	K03648|2.6e-169|zma:100284406|K03648 uracil-DNA glycosylase [EC:3.2.2.27] | (RefSeq) cl23743_1b; uracil-DNA glycosylase	[L]	Replication, recombination and repair	Uracil DNA glycosylase superfamily	Uracil-DNA glycosylase, mitochondrial OS=Arabidopsis thaliana OX=3702 GN=UNG PE=1 SV=1	Uracil-DNA glycosylase OS=Zea mays OX=4577 GN=100284406 PE=2 SV=1	L	Replication, recombination and repair	uracil-DNA glycosylase [Zea mays]
yesuan	lm	2	2388166	3.919029e-06	5.41	G/A	G:660_A:62	0.09	gene-Zm00001eb066570	-	2355766	2357035	5'_31131	[TK]	--	Biological Process: phosphorelay signal transduction system (GO:0000160);	K14492|6.1e-77|zma:541613|K14492 two-component response regulator ARR-A family | (RefSeq) crr1; cytokinin response regulator 1	[K]	Transcription	Response regulator receiver domain	Two-component response regulator ORR6 OS=Oryza sativa subsp. indica OX=39946 GN=RR6 PE=2 SV=1	Cytokinin response regulator1 OS=Zea mays OX=4577 GN=541613 PE=2 SV=1	K	Transcription	cytokinin response regulator 1 [Zea mays]
yesuan	lm	2	2388166	3.919029e-06	5.41	G/A	G:660_A:62	0.09	gene-Zm00001eb066580	+	2378237	2384214	3'_3952	--	--	--	K03377|1.1e-08|gra:105781621|K03377 N-acetylneuraminate 9-O-acetyltransferase [EC:2.3.1.45] | (RefSeq) CAS1 domain-containing protein 1-like	--	--	Protein of unknown function (DUF3755)	--	DUF3755 family protein OS=Zea mays OX=4577 GN=100382732 PE=4 SV=1	S	Function unknown	uncharacterized protein LOC100382732 isoform X4 [Zea mays]
yesuan	lm	2	2388166	3.919029e-06	5.41	G/A	G:660_A:62	0.09	gene-Zm00001eb066590	-	2385599	2388355	--	--	--	Cellular Component: integral component of membrane (GO:0016021);; Cellular Component: endoplasmic reticulum tubular network (GO:0071782);; Biological Process: endoplasmic reticulum tubular network organization (GO:0071786);	K23292|4.5e-93|pda:103723907|K23292 endoplasmic reticulum junction formation protein lunapark | (RefSeq) uncharacterized protein At2g24330-like	--	--	Predicted integral membrane zinc-ribbon metal-binding protein	Uncharacterized protein At2g24330 OS=Arabidopsis thaliana OX=3702 GN=At2g24330 PE=2 SV=1	zinc_ribbon_10 domain-containing protein OS=Zea mays OX=4577 GN=ZEAMMB73_Zm00001d001868 PE=4 SV=1	S	Function unknown	uncharacterized protein At2g24330 [Zea mays]
yesuan	lm	2	2388166	3.919029e-06	5.41	G/A	G:660_A:62	0.09	gene-Zm00001eb066600	+	2390523	2393872	5'_2357	--	--	Molecular Function: hydrolase activity (GO:0016787);	K15111|8.1e-27|spen:107015750|K15111 solute carrier family 25 (mitochondrial S-adenosylmethionine transporter), member 26 | (RefSeq) LOW QUALITY PROTEIN: protein MITOFERRINLIKE 1, chloroplastic	--	--	Plant organelle RNA recognition domain	--	Ubiquitin carboxyl-terminal hydrolase family protein OS=Zea mays OX=4577 GN=100304335 PE=2 SV=1	S	Function unknown	uncharacterized protein LOC100304335 [Zea mays]
yesuan	lm	2	2388166	3.919029e-06	5.41	G/A	G:660_A:62	0.09	gene-Zm00001eb066610	-	2395104	2397663	3'_6938	--	--	Biological Process: peroxisome organization (GO:0007031);; Cellular Component: integral component of membrane (GO:0016021);	--	--	--	--	Peroxisome biogenesis protein 22 OS=Arabidopsis thaliana OX=3702 GN=PEX22 PE=1 SV=1	Peroxisome biogenesis protein 22 OS=Zea mays OX=4577 GN=ZEAMMB73_Zm00001d001870 PE=4 SV=1	S	Function unknown	uncharacterized protein LOC100276371 [Zea mays]
yesuan	lm	2	2388166	3.919029e-06	5.41	G/A	G:660_A:62	0.09	gene-Zm00001eb066620	+	2402893	2405697	5'_14727	--	--	Cellular Component: integral component of membrane (GO:0016021);	--	--	--	--	--	Uncharacterized protein OS=Zea mays OX=4577 GN=Zm00014a_014663 PE=4 SV=1	--	--	uncharacterized protein LOC103645770 [Zea mays]
yesuan	lm	10	2707059	1.479316e-07	6.83	G/A	G:414_A:70	0.14	gene-Zm00001eb405770	+	2704293	2715986	--	--	--	Cellular Component: integral component of membrane (GO:0016021);; Molecular Function: ADP binding (GO:0043531);	K15078|3.8e-65|tcc:18614561|K15078 structure-specific endonuclease subunit SLX1 [EC:3.6.1.-] | (RefSeq) putative disease resistance protein RGA3	[T]	Signal transduction mechanisms	NB-ARC domain	Putative disease resistance RPP13-like protein 1 OS=Arabidopsis thaliana OX=3702 GN=RPPL1 PE=3 SV=1	Os01g0112866-like protein OS=Zea mays OX=4577 GN=ZEAMMB73_Zm00001d023311 PE=4 SV=1	T	Signal transduction mechanisms	putative disease resistance RPP13-like protein 1 [Zea mays]
yesuan	lm	10	2707059	1.479316e-07	6.83	G/A	G:414_A:70	0.14	gene-Zm00001eb405780	-	2717208	2719740	3'_10149	--	--	--	--	--	--	--	--	--	--	--	--
yesuan	lm	10	2707059	1.479316e-07	6.83	G/A	G:414_A:70	0.14	gene-Zm00001eb405790	+	2717976	2720056	5'_10917	--	--	Cellular Component: membrane (GO:0016020);; Cellular Component: integral component of membrane (GO:0016021);	--	--	--	Protein of unknown function (DUF1191)	--	Uncharacterized protein OS=Zea mays OX=4577 GN=ZEAMMB73_Zm00001d023312 PE=4 SV=1	S	Function unknown	uncharacterized protein LOC103640699 [Zea mays]
yesuan	lm	10	2707059	1.479316e-07	6.83	G/A	G:414_A:70	0.14	gene-Zm00001eb405800	+	2729678	2733983	5'_22619	--	--	Molecular Function: protein binding (GO:0005515);	--	--	--	NPH3 family	BTB/POZ domain-containing protein At3g08570 OS=Arabidopsis thaliana OX=3702 GN=At3g08570 PE=2 SV=2	BTB/POZ domain-containing protein OS=Zea mays OX=4577 GN=100273151 PE=3 SV=1	S	Function unknown	uncharacterized protein LOC100273151 [Zea mays]
yesuan	lm	10	2707059	1.479316e-07	6.83	G/A	G:414_A:70	0.14	gene-Zm00001eb405820	+	2735922	2738625	5'_28863	--	--	Cellular Component: cellular_component (GO:0005575);; Cellular Component: intracellular (GO:0005622);; Cellular Component: obsolete cell (GO:0005623);; Cellular Component: nucleus (GO:0005634);; Cellular Component: cytoplasm (GO:0005737);; Biological Process: biological_process (GO:0008150);; Biological Process: response to radiation (GO:0009314);; Biological Process: response to light stimulus (…	--	--	--	NPH3 family	Root phototropism protein 2 OS=Arabidopsis thaliana OX=3702 GN=RPT2 PE=1 SV=2	Putative phototropic-resoponsive NPH3 family protein OS=Zea mays OX=4577 GN=ZEAMMB73_Zm00001d023314 PE=3 SV=1	S	Function unknown	Root phototropism protein 2 [Zea mays]
yesuan	lm	8	3740814	1.085237e-06	5.96	A/G	A:687_G:53	0.07	gene-Zm00001eb332990	-	3640393	3642855	5'_97959	--	--	Molecular Function: peroxidase activity (GO:0004601);; Cellular Component: extracellular region (GO:0005576);; Biological Process: response to oxidative stress (GO:0006979);; Cellular Component: plant-type cell wall (GO:0009505);; Cellular Component: plasmodesma (GO:0009506);; Molecular Function: heme binding (GO:0020037);; Biological Process: hydrogen peroxide catabolic process (GO:0042744);; Mo…	K00430|2.9e-188|zma:107457598|K00430 peroxidase [EC:1.11.1.7] | (RefSeq) uncharacterized protein LOC107457598	--	--	Peroxidase	Peroxidase 24 OS=Arabidopsis thaliana OX=3702 GN=PER24 PE=2 SV=1	Peroxidase OS=Zea mays OX=4577 GN=107457598 PE=3 SV=1	Q	Secondary metabolites biosynthesis, transport and catabolism	uncharacterized protein LOC107457598 [Zea mays]
yesuan	lm	8	3740814	1.085237e-06	5.96	A/G	A:687_G:53	0.07	gene-Zm00001eb333000	+	3640451	3641604	3'_99210	--	--	--	--	--	--	--	--	Uncharacterized protein OS=Zea mays OX=4577 PE=2 SV=1	--	--	unknown [Zea mays]
yesuan	lm	8	3740814	1.085237e-06	5.96	A/G	A:687_G:53	0.07	gene-Zm00001eb333010	+	3659542	3662271	3'_78543	--	--	Molecular Function: cysteine-type endopeptidase inhibitor activity (GO:0004869);	K13899|1.5e-12|cmax:111498186|K13899 cystatin-C | (RefSeq) cysteine proteinase inhibitor B-like	--	--	Aspartic acid proteinase inhibitor	Cysteine proteinase inhibitor 12 OS=Oryza sativa subsp. japonica OX=39947 GN=Os01g0270100 PE=2 SV=1	Cysteine proteinase inhibitor OS=Zea mays OX=4577 GN=732753 PE=2 SV=1	G	Carbohydrate transport and metabolism	cystatin 4 precursor [Zea mays]
yesuan	lm	8	3740814	1.085237e-06	5.96	A/G	A:687_G:53	0.07	gene-Zm00001eb333020	+	3705130	3714769	3'_26045	--	--	Molecular Function: GDP-dissociation inhibitor activity (GO:0005092);; Molecular Function: GTPase activator activity (GO:0005096);; Cellular Component: nucleus (GO:0005634);; Cellular Component: cytoplasm (GO:0005737);; Cellular Component: cytosol (GO:0005829);; Cellular Component: Rab-protein geranylgeranyltransferase complex (GO:0005968);; Biological Process: intracellular protein transport (GO…	K23460|0.0e+00|zma:103636694|K23460 Rab proteins geranylgeranyltransferase component A | (RefSeq) rab escort protein 1	[TU]	--	GDP dissociation inhibitor	Rab escort protein 1 OS=Arabidopsis thaliana OX=3702 GN=REP PE=1 SV=2	Rab proteins geranylgeranyltransferase component OS=Zea mays OX=4577 GN=ZEAMMB73_Zm00001d008269 PE=3 SV=1	O	Posttranslational modification, protein turnover, chaperones	rab escort protein 1 [Zea mays]
yesuan	lm	8	3740814	1.085237e-06	5.96	A/G	A:687_G:53	0.07	gene-Zm00001eb333030	+	3737438	3742197	--	[E]	Amino acid transport and metabolism	Molecular Function: hydroxymethylglutaryl-CoA lyase activity (GO:0004419);; Cellular Component: mitochondrion (GO:0005739);; Biological Process: ketone body biosynthetic process (GO:0046951);	K01640|3.0e-243|zma:100193689|K01640 hydroxymethylglutaryl-CoA lyase [EC:4.1.3.4] | (RefSeq) hydroxymethylglutaryl-CoA lyase	[CE]	--	HMGL-like	Hydroxymethylglutaryl-CoA lyase, mitochondrial OS=Arabidopsis thaliana OX=3702 GN=HMGCL PE=1 SV=2	3-hydroxy-3-methylglutarate-CoA lyase OS=Zea mays OX=4577 GN=100193689 PE=2 SV=1	--	--	hydroxymethylglutaryl-CoA lyase [Zea mays]
yesuan	lm	8	3740814	1.085237e-06	5.96	A/G	A:687_G:53	0.07	gene-Zm00001eb333040	+	3793829	3801638	5'_53015	--	--	Biological Process: hydrotropism (GO:0010274);	--	--	--	Protein of unknown function, DUF617	Protein MIZU-KUSSEI 1 OS=Arabidopsis thaliana OX=3702 GN=MIZ1 PE=1 SV=1	Protein MIZU-KUSSEI 1 OS=Zea mays OX=4577 GN=103636695 PE=4 SV=1	S	Function unknown	Protein MIZU-KUSSEI 1 [Zea mays]
yesuan	lm	8	3740814	1.085237e-06	5.96	A/G	A:687_G:53	0.07	gene-Zm00001eb333050	-	3795957	3800076	3'_55143	[G]	Carbohydrate transport and metabolism	Molecular Function: hydrolase activity, hydrolyzing O-glycosyl compounds (GO:0004553);; Biological Process: carbohydrate metabolic process (GO:0005975);; Molecular Function: carbohydrate binding (GO:0030246);	K01187|2.9e-20|brp:103855926|K01187 alpha-glucosidase [EC:3.2.1.20] | (RefSeq) alpha-glucosidase	[G]	Carbohydrate transport and metabolism	Glycosyl hydrolases family 31	Putative alpha-xylosidase 2 OS=Arabidopsis thaliana OX=3702 GN=XYL2 PE=5 SV=1	Alpha-xylosidase 1 OS=Zea mays OX=4577 GN=ZEAMMB73_Zm00001d008273 PE=3 SV=1	G	Carbohydrate transport and metabolism	uncharacterized protein LOC107548101 [Zea mays]
yesuan	lm	8	3740814	1.085237e-06	5.96	A/G	A:687_G:53	0.07	gene-Zm00001eb333080	+	3812669	3814540	5'_71855	--	--	Molecular Function: nucleic acid binding (GO:0003676);; Molecular Function: DNA helicase activity (GO:0003678);; Molecular Function: ATP binding (GO:0005524);; Cellular Component: nucleus (GO:0005634);; Biological Process: DNA recombination (GO:0006310);	K10900|1.7e-26|sbi:8069503|K10900 werner syndrome ATP-dependent helicase [EC:3.6.4.12] | (RefSeq) ATP-dependent DNA helicase Q-like SIM	[L]	Replication, recombination and repair	--	ATP-dependent DNA helicase Q-like SIM OS=Arabidopsis thaliana OX=3702 GN=RECQSIM PE=2 SV=1	ATP-dependent DNA helicase OS=Sorghum bicolor OX=4558 GN=SORBI_3009G045400 PE=3 SV=1	L	Replication, recombination and repair	hypothetical protein SORBI_3009G045400 [Sorghum bicolor]
yesuan	lm	8	3740814	1.085237e-06	5.96	A/G	A:687_G:53	0.07	gene-Zm00001eb333090	+	3822214	3823961	5'_81400	[E]	Amino acid transport and metabolism	Molecular Function: L-alanine:2-oxoglutarate aminotransferase activity (GO:0004021);; Biological Process: biosynthetic process (GO:0009058);; Molecular Function: pyridoxal phosphate binding (GO:0030170);	K00814|7.6e-58|zma:100279149|K00814 alanine transaminase [EC:2.6.1.2] | (RefSeq) uncharacterized protein LOC100279149	[E]	Amino acid transport and metabolism	Aminotransferase class I and II	Alanine aminotransferase 2 OS=Panicum miliaceum OX=4540 PE=1 SV=1	Protein-serine/threonine phosphatase OS=Zea mays OX=4577 GN=ZEAMMB73_Zm00001d008277 PE=4 SV=1	E	Amino acid transport and metabolism	Alanine aminotransferase 2 mitochondrial [Zea mays]
yesuan	lm	10	3789380	5.845487e-06	5.23	C/A	C:748_A:8	0.01	gene-Zm00001eb406070	+	3698151	3704091	3'_85289	--	--	--	--	--	--	--	--	Uncharacterized protein OS=Oryza nivara OX=4536 PE=4 SV=1	--	--	--
yesuan	lm	10	3789380	5.845487e-06	5.23	C/A	C:748_A:8	0.01	gene-Zm00001eb406080	-	3735002	3736085	5'_53295	--	--	Cellular Component: Hrd1p ubiquitin ligase complex (GO:0000836);; Biological Process: ubiquitin-dependent protein catabolic process (GO:0006511);; Cellular Component: integral component of membrane (GO:0016021);; Biological Process: ubiquitin-dependent ERAD pathway (GO:0030433);; Biological Process: endoplasmic reticulum unfolded protein response (GO:0030968);; Biological Process: retrograde prot…	K19040|6.3e-29|pop:7479035|K19040 E3 ubiquitin-protein ligase ATL10/75/76/77/78 [EC:2.3.2.27] | (RefSeq) RING-H2 finger protein ATL74	[O]	Posttranslational modification, protein turnover, chaperones	Ring finger domain	RING-H2 finger protein ATL74 OS=Arabidopsis thaliana OX=3702 GN=ATL74 PE=2 SV=1	Putative RING zinc finger domain superfamily protein OS=Zea mays OX=4577 GN=103640726 PE=4 SV=1	O	Posttranslational modification, protein turnover, chaperones	RING-H2 finger protein ATL74 [Zea mays]
yesuan	lm	10	3789380	5.845487e-06	5.23	C/A	C:748_A:8	0.01	gene-Zm00001eb406090	-	3750832	3755732	5'_33648	[G]	Carbohydrate transport and metabolism	Cellular Component: integral component of membrane (GO:0016021);; Molecular Function: transmembrane transporter activity (GO:0022857);	K12818|1.3e-33|smo:SELMODRAFT_429199|K12818 ATP-dependent RNA helicase DHX8/PRP22 [EC:3.6.4.13] | (RefSeq) hypothetical protein	[R]	General function prediction only	Major Facilitator Superfamily	Protein ZINC INDUCED FACILITATOR-LIKE 1 OS=Arabidopsis thaliana OX=3702 GN=ZIFL1 PE=2 SV=1	Putative peptide/nitrate transporter OS=Zea mays OX=4577 GN=ZEAMMB73_Zm00001d023342 PE=4 SV=1	J	Translation, ribosomal structure and biogenesis	uncharacterized protein LOC103649763 [Zea mays]
yesuan	lm	10	3789380	5.845487e-06	5.23	C/A	C:748_A:8	0.01	gene-Zm00001eb406100	-	3759133	3760129	5'_29251	--	--	Biological Process: lipid transport (GO:0006869);; Molecular Function: lipid binding (GO:0008289);	--	--	--	Protease inhibitor/seed storage/LTP family	Non-specific lipid-transfer protein OS=Zea mays OX=4577 PE=1 SV=1	Non-specific lipid-transfer protein OS=Zea mays OX=4577 GN=103640727 PE=2 SV=1	G	Carbohydrate transport and metabolism	non-specific lipid-transfer protein precursor [Zea mays]
yesuan	lm	10	3789380	5.845487e-06	5.23	C/A	C:748_A:8	0.01	gene-Zm00001eb406120	-	3786179	3787727	5'_1653	--	--	--	--	--	--	--	--	--	--	--	--
yesuan	lm	10	3789380	5.845487e-06	5.23	C/A	C:748_A:8	0.01	gene-Zm00001eb406130	-	3788412	3789669	--	--	--	Biological Process: lipid transport (GO:0006869);; Molecular Function: lipid binding (GO:0008289);	--	--	--	Protease inhibitor/seed storage/LTP family	Non-specific lipid-transfer protein 3 OS=Oryza sativa subsp. indica OX=39946 GN=LTP110-A PE=2 SV=1	Non-specific lipid-transfer protein OS=Zea mays OX=4577 GN=100281973 PE=2 SV=1	T	Signal transduction mechanisms	unknown [Zea mays]
yesuan	lm	10	3789380	5.845487e-06	5.23	C/A	C:748_A:8	0.01	gene-Zm00001eb406140	+	3788708	3789770	--	--	--	--	--	--	--	--	--	--	--	--	hypothetical protein D1007_15915 [Hordeum vulgare]
yesuan	lm	10	3789380	5.845487e-06	5.23	C/A	C:748_A:8	0.01	gene-Zm00001eb406150	-	3793546	3794690	3'_4166	--	--	Cellular Component: integral component of membrane (GO:0016021);	--	--	--	--	--	Uncharacterized protein OS=Zea mays OX=4577 GN=ZEAMMB73_Zm00001d023346 PE=4 SV=1	--	--	hypothetical protein ZEAMMB73_Zm00001d023346 [Zea mays]
yesuan	lm	10	3789380	5.845487e-06	5.23	C/A	C:748_A:8	0.01	gene-Zm00001eb406160	-	3811655	3812783	3'_22275	--	--	Biological Process: response to red or far red light (GO:0009639);; Biological Process: negative gravitropism (GO:0009959);	--	--	--	Plant protein of unknown function (DUF641)	--	Sec1/munc18-like (SM) proteins superfamily OS=Zea mays OX=4577 GN=103640731 PE=4 SV=1	S	Function unknown	Sec1/munc18-like (SM) proteins superfamily [Zea mays]
yesuan	lm	10	3789380	5.845487e-06	5.23	C/A	C:748_A:8	0.01	gene-Zm00001eb406170	-	3813286	3814012	3'_23906	--	--	Cellular Component: integral component of membrane (GO:0016021);	--	--	--	--	--	Uncharacterized protein OS=Zea mays OX=4577 GN=ZEAMMB73_Zm00001d023348 PE=4 SV=1	--	--	hypothetical protein ZEAMMB73_Zm00001d023348 [Zea mays]
yesuan	lm	10	3789380	5.845487e-06	5.23	C/A	C:748_A:8	0.01	gene-Zm00001eb406180	-	3842722	3845138	3'_53342	--	--	Biological Process: response to red or far red light (GO:0009639);; Biological Process: negative gravitropism (GO:0009959);	--	--	--	Plant protein of unknown function (DUF641)	--	Sec1/munc18-like (SM) proteins superfamily OS=Zea mays OX=4577 GN=103640729 PE=4 SV=1	S	Function unknown	protein GRAVITROPIC IN THE LIGHT 1 [Zea mays]
yesuan	lm	10	3789380	5.845487e-06	5.23	C/A	C:748_A:8	0.01	gene-Zm00001eb406190	+	3849880	3851001	5'_60500	--	--	--	--	--	--	Myb/SANT-like DNA-binding domain	--	Myb_DNA-bind_3 domain-containing protein OS=Zea mays OX=4577 GN=ZEAMMB73_Zm00001d023350 PE=4 SV=1	--	--	L10-interacting MYB domain-containing protein isoform X2 [Zea mays]
yesuan	lm	10	4124533	6.102956e-06	5.21	G/A	G:676_A:8	0.01	gene-Zm00001eb406270	+	4050922	4051345	3'_73188	--	--	Molecular Function: GTP binding (GO:0005525);; Cellular Component: integral component of membrane (GO:0016021);	--	--	--	50S ribosome-binding GTPase	--	ATP binding protein OS=Zea mays OX=4577 GN=100284079 PE=4 SV=1	S	Function unknown	ATP binding protein [Zea mays]
yesuan	lm	10	4124533	6.102956e-06	5.21	G/A	G:676_A:8	0.01	gene-Zm00001eb406280	-	4054455	4054945	5'_69588	[O]	Posttranslational modification, protein turnover, chaperones	Biological Process: protein peptidyl-prolyl isomerization (GO:0000413);; Molecular Function: peptidyl-prolyl cis-trans isomerase activity (GO:0003755);; Cellular Component: cytoplasm (GO:0005737);; Biological Process: protein folding (GO:0006457);; Molecular Function: cyclosporin A binding (GO:0016018);; Cellular Component: intracellular membrane-bounded organelle (GO:0043231);	K01802|2.8e-39|zma:100283115|K01802 peptidylprolyl isomerase [EC:5.2.1.8] | (RefSeq) uncharacterized protein LOC100283115	[O]	Posttranslational modification, protein turnover, chaperones	Cyclophilin type peptidyl-prolyl cis-trans isomerase/CLD	Peptidyl-prolyl cis-trans isomerase CYP19-3 OS=Arabidopsis thaliana OX=3702 GN=CYP19-3 PE=2 SV=2	Peptidyl-prolyl cis-trans isomerase OS=Zea mays OX=4577 GN=ZEAMMB73_Zm00001d005267 PE=3 SV=1	O	Posttranslational modification, protein turnover, chaperones	Peptidyl-prolyl cis-trans isomerase CYP19-3 [Zea mays]
yesuan	lm	10	4124533	6.102956e-06	5.21	G/A	G:676_A:8	0.01	gene-Zm00001eb406290	+	4059385	4061917	3'_62616	[M]	Cell wall/membrane/envelope biogenesis	Molecular Function: protein serine/threonine kinase activity (GO:0004674);; Molecular Function: ATP binding (GO:0005524);; Biological Process: signal transduction (GO:0007165);	K07198|4.8e-244|zma:103654347|K07198 5'-AMP-activated protein kinase, catalytic alpha subunit [EC:2.7.11.11] | (RefSeq) CBL-interacting protein kinase 14	[T]	Signal transduction mechanisms	Protein kinase domain	CBL-interacting protein kinase 14 OS=Oryza sativa subsp. japonica OX=39947 GN=CIPK14 PE=2 SV=1	Non-specific serine/threonine protein kinase OS=Zea mays OX=4577 GN=ZEAMMB73_Zm00001d023365 PE=3 SV=1	T	Signal transduction mechanisms	CBL-interacting protein kinase 15 [Zea mays]
yesuan	lm	10	4124533	6.102956e-06	5.21	G/A	G:676_A:8	0.01	gene-Zm00001eb406300	-	4063077	4063848	5'_60685	--	--	Molecular Function: methyltransferase activity (GO:0008168);; Biological Process: methylation (GO:0032259);	--	--	--	--	--	Methyltransferase-related protein OS=Zea mays OX=4577 GN=100277703 PE=4 SV=1	S	Function unknown	uncharacterized protein LOC100277703 precursor [Zea mays]
yesuan	lm	10	4124533	6.102956e-06	5.21	G/A	G:676_A:8	0.01	gene-Zm00001eb406310	-	4092438	4099451	5'_25082	--	--	Cellular Component: integral component of membrane (GO:0016021);	--	--	--	--	--	Uncharacterized protein OS=Zea mays OX=4577 GN=100193544 PE=4 SV=1	S	Function unknown	uncharacterized protein LOC100193544 [Zea mays]
yesuan	lm	10	4124533	6.102956e-06	5.21	G/A	G:676_A:8	0.01	gene-Zm00001eb406320	-	4117783	4125103	--	[C]	Energy production and conversion	Molecular Function: ATP:ADP antiporter activity (GO:0005471);; Molecular Function: ATP binding (GO:0005524);; Cellular Component: integral component of membrane (GO:0016021);; Cellular Component: chloroplast membrane (GO:0031969);	K03301|2.1e-259|sbi:8066947|K03301 ATP:ADP antiporter, AAA family | (RefSeq) uncharacterized protein LOC8066947	--	--	TLC ATP/ADP transporter	--	ADP,ATP carrier protein OS=Zea mays OX=4577 GN=ZEAMMB73_Zm00001d023368 PE=3 SV=1	P	Inorganic ion transport and metabolism	TLC ATP/ADP transporter [Zea mays]
yesuan	lm	10	4124533	6.102956e-06	5.21	G/A	G:676_A:8	0.01	gene-Zm00001eb406340	-	4125218	4127842	3'_685	--	--	Biological Process: lipid metabolic process (GO:0006629);	K12382|9.2e-133|zma:100191896|K12382 saposin | (RefSeq) IDP258; uncharacterized protein LOC100191896 precursor	[IG]	--	Saposin-like type B, region 1	--	Uncharacterized protein OS=Zea mays OX=4577 PE=2 SV=1	--	--	unknown [Zea mays]
yesuan	lm	10	4124533	6.102956e-06	5.21	G/A	G:676_A:8	0.01	gene-Zm00001eb406350	+	4144715	4148108	5'_20182	--	--	Biological Process: metal ion transport (GO:0030001);; Molecular Function: metal ion binding (GO:0046872);	K10752|7.3e-08|zju:107427343|K10752 histone-binding protein RBBP4 | (RefSeq) LOW QUALITY PROTEIN: WD-40 repeat-containing protein MSI3	[P]	Inorganic ion transport and metabolism	Heavy-metal-associated domain	Heavy metal-associated isoprenylated plant protein 33 OS=Arabidopsis thaliana OX=3702 GN=HIPP33 PE=2 SV=1	Putative heavy metal transport/detoxification superfamily protein OS=Zea mays OX=4577 GN=100382282 PE=4 SV=1	P	Inorganic ion transport and metabolism	uncharacterized protein LOC100382282 isoform X1 [Zea mays]
yesuan	lm	10	4124533	6.102956e-06	5.21	G/A	G:676_A:8	0.01	gene-Zm00001eb406370	-	4171329	4197622	3'_46796	--	--	Biological Process: maturation of SSU-rRNA from tricistronic rRNA transcript (SSU-rRNA, 5.8S rRNA, LSU-rRNA) (GO:0000462);; Cellular Component: nucleolus (GO:0005730);; Biological Process: rRNA transcription (GO:0009303);; Biological Process: embryo sac development (GO:0009553);; Biological Process: embryo development ending in seed dormancy (GO:0009793);; Molecular Function: rRNA binding (GO:001…	K14774|0.0e+00|zma:103640742|K14774 U3 small nucleolar RNA-associated protein 25 | (RefSeq) U3 small nucleolar RNA-associated protein 25	[S]	Function unknown	Utp25, U3 small nucleolar RNA-associated SSU processome protein 25	--	U3 small nucleolar RNA-associated protein 25 OS=Zea mays OX=4577 GN=103640742 PE=4 SV=1	K	Transcription	U3 small nucleolar RNA-associated protein 25 [Zea mays]
yesuan	lm	10	4124533	6.102956e-06	5.21	G/A	G:676_A:8	0.01	gene-Zm00001eb406400	-	4198042	4200931	3'_73509	[O]	Posttranslational modification, protein turnover, chaperones	Molecular Function: cysteine-type endopeptidase activity (GO:0004197);; Cellular Component: integral component of membrane (GO:0016021);; Biological Process: CAAX-box protein processing (GO:0071586);	K07052|3.4e-175|zma:103640739|K07052 uncharacterized protein | (RefSeq) uncharacterized protein LOC103640739 isoform X1	--	--	CPBP intramembrane metalloprotease	--	Uncharacterized protein OS=Zea mays OX=4577 GN=Zm00014a_024621 PE=4 SV=1	S	Function unknown	uncharacterized protein LOC103640739 isoform X3 [Zea mays]
yesuan	lm	10	4124533	6.102956e-06	5.21	G/A	G:676_A:8	0.01	gene-Zm00001eb406420	-	4215078	4220889	3'_90545	--	--	Cellular Component: plasma membrane (GO:0005886);; Biological Process: cation transport (GO:0006812);; Molecular Function: cation transmembrane transporter activity (GO:0008324);; Molecular Function: potassium ion transmembrane transporter activity (GO:0015079);; Molecular Function: sodium ion transmembrane transporter activity (GO:0015081);; Cellular Component: membrane (GO:0016020);; Cellular C…	K13754|1.2e-195|bdi:100826290|K13754 solute carrier family 24 (sodium/potassium/calcium exchanger), member 6 | (RefSeq) cation/calcium exchanger 5 isoform X1	[P]	Inorganic ion transport and metabolism	Sodium/calcium exchanger protein	Cation/calcium exchanger 5 OS=Arabidopsis thaliana OX=3702 GN=CCX5 PE=2 SV=1	Cation/calcium exchanger 5 OS=Zea mays OX=4577 GN=100272741 PE=2 SV=1	P	Inorganic ion transport and metabolism	uncharacterized protein LOC100272741 [Zea mays]
yesuan	lm	10	4124533	6.102956e-06	5.21	G/A	G:676_A:8	0.01	gene-Zm00001eb406430	+	4215439	4216401	5'_90906	--	--	--	--	--	--	--	--	--	--	--	--
yesuan	lm	10	4124533	6.102956e-06	5.21	G/A	G:676_A:8	0.01	gene-Zm00001eb406440	+	4223168	4227058	5'_98635	--	--	Cellular Component: Golgi apparatus (GO:0005794);; Molecular Function: O-acetyltransferase activity (GO:0016413);	K23877|1.2e-46|pvu:PHAVU_002G073900g|K23877 xyloglucan O-acetyltransferase | (RefSeq) hypothetical protein	--	--	GDSL/SGNH-like Acyl-Esterase family found in Pmr5 and Cas1p	Protein trichome birefringence-like 11 OS=Arabidopsis thaliana OX=3702 GN=TBL11 PE=2 SV=1	Protein trichome birefringence-like 10 OS=Zea mays OX=4577 GN=100383586 PE=2 SV=1	S	Function unknown	putative DUF231 domain containing family protein [Zea mays]
yesuan	lm	1	4863624	5.209495e-07	6.28	G/C	G:748_C:8	0.01	gene-Zm00001eb001590	+	4786101	4791613	3'_72011	[T]	Signal transduction mechanisms	Molecular Function: protein kinase activity (GO:0004672);; Molecular Function: ATP binding (GO:0005524);	K08269|3.0e-277|sbi:8085724|K08269 serine/threonine-protein kinase ULK2 [EC:2.7.11.1] | (RefSeq) serine/threonine-protein kinase ATG1a	[OUT]	--	Protein kinase domain	Serine/threonine-protein kinase ATG1a OS=Arabidopsis thaliana OX=3702 GN=ATG1A PE=1 SV=1	Serine/threonine-protein kinase ATG1a OS=Zea mays OX=4577 GN=100217148 PE=2 SV=1	T	Signal transduction mechanisms	uncharacterized protein LOC100217148 [Zea mays]
yesuan	lm	1	4863624	5.209495e-07	6.28	G/C	G:748_C:8	0.01	gene-Zm00001eb001600	-	4792493	4796120	5'_67504	[H]	Coenzyme transport and metabolism	Molecular Function: coproporphyrinogen oxidase activity (GO:0004109);; Cellular Component: cytoplasm (GO:0005737);; Biological Process: porphyrin-containing compound biosynthetic process (GO:0006779);; Molecular Function: 4 iron, 4 sulfur cluster binding (GO:0051539);	K07739|4.2e-164|zju:107418157|K07739 elongator complex protein 3 [EC:2.3.1.48] | (RefSeq) elongator complex protein 3	--	--	Radical SAM superfamily	--	Putative heme chaperone OS=Zea mays OX=4577 GN=sll1917 PE=3 SV=1	H	Coenzyme transport and metabolism	Oxygen-independent coproporphyrinogen-III oxidase-like protein sll1917 [Zea mays]
yesuan	lm	1	4863624	5.209495e-07	6.28	G/C	G:748_C:8	0.01	gene-Zm00001eb001610	+	4832164	4835558	3'_28066	--	--	Molecular Function: polysaccharide binding (GO:0030247);	--	--	--	Wall-associated receptor kinase galacturonan-binding	--	GUB_WAK_bind domain-containing protein OS=Zea mays OX=4577 GN=Zm00014a_016641 PE=4 SV=1	--	--	hypothetical protein Zm00014a_016641 [Zea mays]
yesuan	lm	1	4863624	5.209495e-07	6.28	G/C	G:748_C:8	0.01	gene-Zm00001eb001620	-	4835163	4835639	5'_27985	--	--	--	--	--	--	--	--	Os01g0137125 protein OS=Oryza sativa subsp. japonica OX=39947 GN=Os01g0137125 PE=4 SV=1	--	--	hypothetical protein EE612_000141 [Oryza sativa]
yesuan	lm	1	4863624	5.209495e-07	6.28	G/C	G:748_C:8	0.01	gene-Zm00001eb001630	+	4844238	4848250	3'_15374	--	--	Molecular Function: protein dimerization activity (GO:0046983);	K20558|6.5e-17|mus:103995135|K20558 transcription factor SPEECHLESS | (RefSeq) transcription factor SPEECHLESS-like	--	--	Helix-loop-helix DNA-binding domain	Transcription factor bHLH70 OS=Arabidopsis thaliana OX=3702 GN=BHLH70 PE=2 SV=1	Transcription factor bHLH57 OS=Zea mays OX=4577 GN=ZEAMMB73_Zm00001d027419 PE=3 SV=1	K	Transcription	transcription factor bHLH57 isoform X2 [Zea mays]
yesuan	lm	1	4863624	5.209495e-07	6.28	G/C	G:748_C:8	0.01	gene-Zm00001eb001640	-	4854128	4856665	5'_6959	[J]	Translation, ribosomal structure and biogenesis	Biological Process: ribosomal large subunit assembly (GO:0000027);; Molecular Function: structural constituent of ribosome (GO:0003735);; Cellular Component: ribosome (GO:0005840);; Biological Process: translation (GO:0006412);; Cellular Component: large ribosomal subunit (GO:0015934);; Molecular Function: rRNA binding (GO:0019843);; Cellular Component: cytosolic large ribosomal subunit (GO:00226…	K02867|1.0e-114|zma:100285173|K02867 large subunit ribosomal protein L11 | (RefSeq) IDP2420; uncharacterized protein LOC100285173	[J]	Translation, ribosomal structure and biogenesis	Ribosomal protein L11, N-terminal domain	50S ribosomal protein L11, chloroplastic OS=Arabidopsis thaliana OX=3702 GN=RPL11 PE=2 SV=1	50S ribosomal protein L11 OS=Zea mays OX=4577 GN=100285173 PE=2 SV=1	J	Translation, ribosomal structure and biogenesis	50S ribosomal protein L11, chloroplastic-like [Zea mays]
yesuan	lm	1	4863624	5.209495e-07	6.28	G/C	G:748_C:8	0.01	gene-Zm00001eb001650	-	4860147	4868040	--	--	--	Molecular Function: calcium ion binding (GO:0005509);; Cellular Component: photosystem II oxygen evolving complex (GO:0009654);; Biological Process: photosynthesis (GO:0015979);; Cellular Component: extrinsic component of membrane (GO:0019898);	K02717|7.3e-130|zma:100281199|K02717 photosystem II oxygen-evolving enhancer protein 2 | (RefSeq) chloroplast oxygen-evolving complex/thylakoid lumenal 25.6kDa protein	--	--	PsbP	PsbP-like protein 1, chloroplastic OS=Arabidopsis thaliana OX=3702 GN=PPL1 PE=1 SV=1	Chloroplast oxygen-evolving complex/thylakoid lumenal 25.6kDa protein OS=Zea mays OX=4577 GN=100281199 PE=2 SV=1	O	Posttranslational modification, protein turnover, chaperones	chloroplast oxygen-evolving complex/thylakoid lumenal 25.6kDa protein [Zea mays]
yesuan	lm	1	4863624	5.209495e-07	6.28	G/C	G:748_C:8	0.01	gene-Zm00001eb001660	+	4903163	4904730	5'_39539	--	--	--	--	--	--	Myb/SANT-like DNA-binding domain	--	Myb_DNA-bind_3 domain-containing protein OS=Zea mays OX=4577 GN=ZEAMMB73_Zm00001d027424 PE=4 SV=1	S	Function unknown	hypothetical protein ZEAMMB73_Zm00001d027424 [Zea mays]
yesuan	lm	1	4863624	5.209495e-07	6.28	G/C	G:748_C:8	0.01	gene-Zm00001eb001670	-	4932248	4948340	3'_68624	--	--	Molecular Function: RNA polymerase II transcription regulatory region sequence-specific DNA binding (GO:0000977);; Molecular Function: DNA-binding transcription factor activity (GO:0003700);; Cellular Component: nucleus (GO:0005634);; Biological Process: positive regulation of transcription by RNA polymerase II (GO:0045944);; Molecular Function: protein dimerization activity (GO:0046983);	K09264|5.5e-35|fve:101304865|K09264 MADS-box transcription factor, plant | (RefSeq) MADS-box protein CMB1-like	[K]	Transcription	SRF-type transcription factor (DNA-binding and dimerisation domain)	MADS-box transcription factor 56 OS=Oryza sativa subsp. indica OX=39946 GN=MADS56 PE=2 SV=2	Uncharacterized protein OS=Zea mays OX=4577 PE=2 SV=1	K	Transcription	uncharacterized protein LOC100279630 [Zea mays]
yesuan	lm	10	5035354	6.457980e-06	5.19	T/C	T:462_C:8	0.02	gene-Zm00001eb406640	-	4946770	4946994	5'_88360	--	--	--	--	--	--	--	--	Uncharacterized protein OS=Zea mays OX=4577 GN=ZEAMMB73_Zm00001d023409 PE=4 SV=1	--	--	protein LITTLE ZIPPER 4 [Zea mays]
yesuan	lm	10	5035354	6.457980e-06	5.19	T/C	T:462_C:8	0.02	gene-Zm00001eb406650	-	4950172	4953413	5'_81941	--	--	Molecular Function: acid phosphatase activity (GO:0003993);; Molecular Function: metal ion binding (GO:0046872);	K22390|3.6e-62|zma:103640757|K22390 acid phosphatase type 7 | (RefSeq) LOW QUALITY PROTEIN: probable purple acid phosphatase 20	[G]	Carbohydrate transport and metabolism	Iron/zinc purple acid phosphatase-like protein C	Purple acid phosphatase 18 OS=Arabidopsis thaliana OX=3702 GN=PAP18 PE=2 SV=1	Purple acid phosphatase OS=Zea mays OX=4577 GN=PAP20_1 PE=3 SV=1	G	Carbohydrate transport and metabolism	LOW QUALITY PROTEIN: probable purple acid phosphatase 20 [Zea mays]
yesuan	lm	10	5035354	6.457980e-06	5.19	T/C	T:462_C:8	0.02	gene-Zm00001eb406660	+	4955622	4957826	3'_77528	--	--	Molecular Function: DNA binding (GO:0003677);; Cellular Component: nucleus (GO:0005634);	--	--	--	--	Transcription factor NIGT1 OS=Oryza sativa subsp. japonica OX=39947 GN=NIGT1 PE=2 SV=1	G2-like transcription factor OS=Zea mays OX=4577 GN=GLK5 PE=2 SV=2	K	Transcription	uncharacterized protein LOC100193306 isoform X1 [Zea mays]
yesuan	lm	10	5035354	6.457980e-06	5.19	T/C	T:462_C:8	0.02	gene-Zm00001eb406670	+	4969388	4971288	3'_64066	[QV]	--	Molecular Function: iron ion binding (GO:0005506);; Cellular Component: integral component of membrane (GO:0016021);; Molecular Function: oxidoreductase activity, acting on paired donors, with incorporation or reduction of molecular oxygen (GO:0016705);; Molecular Function: heme binding (GO:0020037);	K20624|4.5e-222|ats:109787152|K20624 12-hydroxyjasmonoyl-L-amino acid 12-hydroxylase / fatty acid hydroxylase [EC:1.14.14.49] | (RefSeq) LOC109787152; cytochrome P450 94C1-like	[QI]	--	Cytochrome P450	Cytochrome P450 94C1 OS=Arabidopsis thaliana OX=3702 GN=CYP94C1 PE=1 SV=1	Putative cytochrome P450 superfamily protein OS=Zea mays OX=4577 GN=103640750 PE=3 SV=1	--	--	cytochrome P450 94C1 [Zea mays]
yesuan	lm	10	5035354	6.457980e-06	5.19	T/C	T:462_C:8	0.02	gene-Zm00001eb406680	+	5010931	5012880	3'_22474	[C]	Energy production and conversion	Molecular Function: inorganic diphosphatase activity (GO:0004427);; Molecular Function: pyrophosphate hydrolysis-driven proton transmembrane transporter activity (GO:0009678);; Cellular Component: integral component of membrane (GO:0016021);	K23025|3.3e-63|dosa:Os06t0644200-01|K23025 H+-translocating diphosphatase [EC:7.1.3.1] | (RefSeq) Os06g0644200; Similar to Pyrophosphate-energized vacuolar membrane proton pump (EC 3.6.1.1) (Pyrophosphate-energized inorganic pyrophosphatase) (H+-PPase) (Vacuolar H+-pyrophosphatase).	--	--	Inorganic H+ pyrophosphatase	Pyrophosphate-energized vacuolar membrane proton pump OS=Vigna radiata var. radiata OX=3916 PE=1 SV=4	H(+)-exporting diphosphatase OS=Zea mays OX=4577 GN=ZEAMMB73_Zm00001d023416 PE=4 SV=1	O	Posttranslational modification, protein turnover, chaperones	Pyrophosphate-energized vacuolar membrane proton pump 1 [Zea mays]
yesuan	lm	10	5035354	6.457980e-06	5.19	T/C	T:462_C:8	0.02	gene-Zm00001eb406690	+	5012994	5013559	3'_21795	[C]	Energy production and conversion	Molecular Function: inorganic diphosphatase activity (GO:0004427);; Molecular Function: pyrophosphate hydrolysis-driven proton transmembrane transporter activity (GO:0009678);; Cellular Component: integral component of membrane (GO:0016021);	K23025|1.7e-55|sbi:8079416|K23025 H+-translocating diphosphatase [EC:7.1.3.1] | (RefSeq) pyrophosphate-energized vacuolar membrane proton pump	--	--	Inorganic H+ pyrophosphatase	Pyrophosphate-energized vacuolar membrane proton pump OS=Vigna radiata var. radiata OX=3916 PE=1 SV=4	H(+)-exporting diphosphatase OS=Zea mays OX=4577 GN=ZEAMMB73_Zm00001d023416 PE=4 SV=1	C	Energy production and conversion	Pyrophosphate-energized vacuolar membrane proton pump 1 [Zea mays]
yesuan	lm	10	5035354	6.457980e-06	5.19	T/C	T:462_C:8	0.02	gene-Zm00001eb406700	+	5017493	5019346	3'_16008	--	--	Cellular Component: endosome (GO:0005768);; Cellular Component: trans-Golgi network (GO:0005802);; Biological Process: xyloglucan biosynthetic process (GO:0009969);; Cellular Component: integral component of membrane (GO:0016021);; Molecular Function: transferase activity, transferring hexosyl groups (GO:0016758);	K08238|4.6e-266|zma:103640759|K08238 xyloglucan 6-xylosyltransferase [EC:2.4.2.39] | (RefSeq) probable glycosyltransferase 3	[GM]	--	galactosyl transferase GMA12/MNN10 family	Probable glycosyltransferase 3 OS=Oryza sativa subsp. indica OX=39946 GN=GT3 PE=3 SV=1	Putative xyloglucan 6-xylosyltransferase 5 OS=Zea mays OX=4577 GN=103640759 PE=3 SV=1	--	--	probable glycosyltransferase 3 [Zea mays]
yesuan	lm	10	5035354	6.457980e-06	5.19	T/C	T:462_C:8	0.02	gene-Zm00001eb406710	-	5019556	5021284	5'_14070	--	--	Cellular Component: nucleus (GO:0005634);; Cellular Component: endosome (GO:0005768);; Cellular Component: trans-Golgi network (GO:0005802);; Biological Process: xyloglucan biosynthetic process (GO:0009969);; Cellular Component: integral component of membrane (GO:0016021);; Molecular Function: transferase activity, transferring hexosyl groups (GO:0016758);	K08238|7.3e-175|zma:103642270|K08238 xyloglucan 6-xylosyltransferase [EC:2.4.2.39] | (RefSeq) probable glycosyltransferase 3	[GM]	--	galactosyl transferase GMA12/MNN10 family	Probable glycosyltransferase 3 OS=Oryza sativa subsp. indica OX=39946 GN=GT3 PE=3 SV=1	Putative xyloglucan 6-xylosyltransferase 5 OS=Zea mays OX=4577 GN=ZEAMMB73_Zm00001d023418 PE=3 SV=1	--	--	putative xyloglucan 6-xylosyltransferase 5 [Zea mays]
yesuan	lm	10	5035354	6.457980e-06	5.19	T/C	T:462_C:8	0.02	gene-Zm00001eb406720	+	5020269	5021284	3'_14070	--	--	Biological Process: DNA-templated transcription, termination (GO:0006353);	--	--	--	--	--	Rho_N domain-containing protein (Fragment) OS=Eragrostis curvula OX=38414 GN=EJB05_29485 PE=4 SV=1	--	--	hypothetical protein EJB05_29485, partial [Eragrostis curvula]
yesuan	lm	10	5035354	6.457980e-06	5.19	T/C	T:462_C:8	0.02	gene-Zm00001eb406730	+	5028488	5034394	3'_960	--	--	--	--	--	--	--	--	Uncharacterized protein OS=Zea mays OX=4577 GN=ZEAMMB73_Zm00001d023419 PE=4 SV=1	--	--	uncharacterized protein LOC100275856 [Zea mays]
yesuan	lm	10	5035354	6.457980e-06	5.19	T/C	T:462_C:8	0.02	gene-Zm00001eb406740	-	5031425	5032769	5'_2585	--	--	Molecular Function: molecular_function (GO:0003674);; Molecular Function: transcription coregulator activity (GO:0003712);; Cellular Component: cellular_component (GO:0005575);; Cellular Component: intracellular (GO:0005622);; Cellular Component: obsolete cell (GO:0005623);; Cellular Component: nucleus (GO:0005634);; Cellular Component: cytoplasm (GO:0005737);; Cellular Component: vacuole (GO:000…	K06910|3.4e-54|sbi:8074895|K06910 phosphatidylethanolamine-binding protein | (RefSeq) CEN-like protein 2	[R]	General function prediction only	Phosphatidylethanolamine-binding protein	Protein CENTRORADIALIS-like OS=Arabidopsis thaliana OX=3702 GN=CEN PE=2 SV=1	Protein TERMINAL FLOWER 1 OS=Zea mays OX=4577 GN=ZCN3 PE=2 SV=1	S	Function unknown	ZCN3 [Zea mays]
yesuan	lm	10	5035354	6.457980e-06	5.19	T/C	T:462_C:8	0.02	gene-Zm00001eb406750	-	5034931	5038295	--	--	--	Molecular Function: molecular_function (GO:0003674);; Molecular Function: nucleic acid binding (GO:0003676);; Molecular Function: RNA binding (GO:0003723);; Molecular Function: catalytic activity (GO:0003824);; Molecular Function: nuclease activity (GO:0004518);; Molecular Function: endonuclease activity (GO:0004519);; Molecular Function: binding (GO:0005488);; Cellular Component: cellular_compon…	K17710|3.0e-06|mtr:MTR_8g103480|K17710 pentatricopeptide repeat domain-containing protein 1 | (RefSeq) PPR containing plant-like protein	--	--	PPR repeat family	--	Pentatricopeptide repeat-containing protein mitochondrial OS=Zea mays OX=4577 GN=103640761 PE=4 SV=1	S	Function unknown	pentatricopeptide repeat-containing protein At1g22960, mitochondrial [Zea mays]
yesuan	lm	10	5035354	6.457980e-06	5.19	T/C	T:462_C:8	0.02	gene-Zm00001eb406760	-	5105817	5111263	3'_70463	[OT]	--	--	K03844|3.4e-35|mng:MNEG_1379|K03844 alpha-1,2-mannosyltransferase [EC:2.4.1.131] | (RefSeq) alpha-1,2-mannosyltransferase	--	--	ACT domain	ACT domain-containing protein ACR12 OS=Arabidopsis thaliana OX=3702 GN=ACR12 PE=2 SV=1	ACT domain-containing protein ACR12 OS=Zea mays OX=4577 GN=ZEAMMB73_Zm00001d023423 PE=2 SV=1	S	Function unknown	uncharacterized protein LOC100284676 [Zea mays]
yesuan	lm	10	5035354	6.457980e-06	5.19	T/C	T:462_C:8	0.02	gene-Zm00001eb406770	-	5112335	5114930	3'_76981	--	--	Molecular Function: DNA-binding transcription factor activity (GO:0003700);; Biological Process: transcription, DNA-templated (GO:0006351);; Molecular Function: sequence-specific DNA binding (GO:0043565);	K14431|3.3e-144|zma:103640762|K14431 transcription factor TGA | (RefSeq) transcription factor TGAL11	--	--	Seed dormancy control	Transcription factor TGAL11 OS=Oryza sativa subsp. japonica OX=39947 GN=TGAL11 PE=1 SV=1	Putative bZIP transcription factor superfamily protein OS=Zea mays OX=4577 GN=ZEAMMB73_Zm00001d023424 PE=3 SV=1	K	Transcription	Putative bZIP transcription factor superfamily protein [Zea mays]
yesuan	lm	10	5360686	9.442479e-06	5.02	G/A	G:412_A:334	0.45	gene-Zm00001eb406820	+	5322740	5332183	3'_28503	[E]	Amino acid transport and metabolism	Molecular Function: diaminopimelate decarboxylase activity (GO:0008836);; Biological Process: lysine biosynthetic process via diaminopimelate (GO:0009089);; Cellular Component: chloroplast (GO:0009507);	K01586|8.0e-277|zma:100273126|K01586 diaminopimelate decarboxylase [EC:4.1.1.20] | (RefSeq) diaminopimelate decarboxylase	[E]	Amino acid transport and metabolism	Pyridoxal-dependent decarboxylase, pyridoxal binding domain	Probable diaminopimelate decarboxylase, chloroplastic OS=Oryza sativa subsp. japonica OX=39947 GN=LYSA PE=2 SV=1	Diaminopimelate decarboxylase 2 chloroplastic OS=Zea mays OX=4577 GN=100273126 PE=2 SV=1	E	Amino acid transport and metabolism	diaminopimelate decarboxylase [Zea mays]
yesuan	lm	10	5360686	9.442479e-06	5.02	G/A	G:412_A:334	0.45	gene-Zm00001eb406830	+	5333063	5337889	3'_22797	[L]	Replication, recombination and repair	Molecular Function: oxidized pyrimidine nucleobase lesion DNA N-glycosylase activity (GO:0000703);; Molecular Function: DNA binding (GO:0003677);; Molecular Function: DNA-(apurinic or apyrimidinic site) endonuclease activity (GO:0003906);; Molecular Function: endonuclease activity (GO:0004519);; Cellular Component: nucleus (GO:0005634);; Biological Process: base-excision repair, AP site formation…	K10773|6.6e-207|zma:103640763|K10773 endonuclease III [EC:4.2.99.18] | (RefSeq) endonuclease III homolog 1, chloroplastic isoform X1	[L]	Replication, recombination and repair	HhH-GPD superfamily base excision DNA repair protein	Endonuclease III homolog 1, chloroplastic OS=Arabidopsis thaliana OX=3702 GN=NTH1 PE=2 SV=2	Endonuclease III homolog OS=Zea mays OX=4577 GN=NTH1 PE=3 SV=1	L	Replication, recombination and repair	endonuclease III homolog 1, chloroplastic isoform X1 [Zea mays]
yesuan	lm	10	5360686	9.442479e-06	5.02	G/A	G:412_A:334	0.45	gene-Zm00001eb406840	-	5340202	5347791	5'_12895	[U]	Intracellular trafficking, secretion, and vesicular transport	Molecular Function: GTPase activity (GO:0003924);; Molecular Function: GTP binding (GO:0005525);; Biological Process: SRP-dependent cotranslational protein targeting to membrane (GO:0006614);; Molecular Function: 7S RNA binding (GO:0008312);; Cellular Component: signal recognition particle (GO:0048500);	K03106|5.2e-185|zma:100274153|K03106 signal recognition particle subunit SRP54 [EC:3.6.5.4] | (RefSeq) si496035e06; uncharacterized protein LOC100274153	[U]	Intracellular trafficking, secretion, and vesicular transport	SRP54-type protein, GTPase domain	Signal recognition particle 54 kDa protein, chloroplastic OS=Arabidopsis thaliana OX=3702 GN=FFC PE=1 SV=1	Signal recognition particle 54 kDa protein chloroplastic OS=Zea mays OX=4577 GN=100274153 PE=2 SV=1	U	Intracellular trafficking, secretion, and vesicular transport	uncharacterized protein LOC100274153 [Zea mays]
yesuan	lm	10	5360686	9.442479e-06	5.02	G/A	G:412_A:334	0.45	gene-Zm00001eb406850	-	5350313	5353611	5'_7075	--	--	--	--	--	--	--	--	Uncharacterized protein OS=Zea mays OX=4577 GN=100217297 PE=2 SV=1	--	--	uncharacterized protein LOC100217297 [Zea mays]
yesuan	lm	10	5360686	9.442479e-06	5.02	G/A	G:412_A:334	0.45	gene-Zm00001eb406860	-	5359075	5364341	--	--	--	Biological Process: signal transduction (GO:0007165);	K20642|1.9e-111|lja:Lj3g3v2993420.1|K20642 Rho GTPase-activating protein 22/24/25 | (RefSeq) Lj3g3v2993420.1; -	[T]	Signal transduction mechanisms	RhoGAP domain	Rho GTPase-activating protein 1 OS=Arabidopsis thaliana OX=3702 GN=ROPGAP1 PE=2 SV=1	Rac GTPase activating protein 1 OS=Zea mays OX=4577 GN=ZEAMMB73_Zm00001d023434 PE=4 SV=1	T	Signal transduction mechanisms	Rac GTPase activating protein 1 [Zea mays]
yesuan	lm	10	5360686	9.442479e-06	5.02	G/A	G:412_A:334	0.45	gene-Zm00001eb406870	+	5367045	5369407	5'_6359	--	--	Cellular Component: nucleus (GO:0005634);; Molecular Function: sequence-specific DNA binding (GO:0043565);; Biological Process: positive regulation of transcription by RNA polymerase II (GO:0045944);	K21596|8.9e-120|zma:103639007|K21596 calmodulin-binding transcription activator | (RefSeq) calmodulin-binding transcription activator 1 isoform X1	[S]	Function unknown	IPT/TIG domain	Calmodulin-binding transcription activator 3 OS=Arabidopsis thaliana OX=3702 GN=CAMTA3 PE=1 SV=1	Calmodulin-binding transcription activator 2 OS=Zea mays OX=4577 GN=ZEAMMB73_Zm00001d023435 PE=4 SV=1	O	Posttranslational modification, protein turnover, chaperones	calmodulin-binding transcription activator 1 [Zea mays]
yesuan	lm	8	5657686	9.499805e-07	6.02	A/G	A:131_G:625	0.17	gene-Zm00001eb333550	+	5572110	5591165	3'_66521	[M]	Cell wall/membrane/envelope biogenesis	Molecular Function: oxidoreductase activity (GO:0016491);; Molecular Function: oxidoreductase activity, acting on the CH-OH group of donors, NAD or NADP as acceptor (GO:0016616);	K09753|1.6e-188|zma:103634692|K09753 cinnamoyl-CoA reductase [EC:1.2.1.44] | (RefSeq) cinnamoyl-CoA reductase 1 isoform X1	[V]	Defense mechanisms	NAD dependent epimerase/dehydratase family	Cinnamoyl-CoA reductase 1 OS=Oryza sativa subsp. japonica OX=39947 GN=CCR1 PE=1 SV=1	Cinnamoyl-CoA reductase 1 OS=Zea mays OX=4577 GN=103634692 PE=4 SV=1	V	Defense mechanisms	cinnamoyl-CoA reductase 1 isoform X1 [Zea mays]
yesuan	lm	8	5657686	9.499805e-07	6.02	A/G	A:131_G:625	0.17	gene-Zm00001eb333560	+	5633265	5638250	3'_19436	[M]	Cell wall/membrane/envelope biogenesis	Molecular Function: oxidoreductase activity (GO:0016491);; Molecular Function: oxidoreductase activity, acting on the CH-OH group of donors, NAD or NADP as acceptor (GO:0016616);	K09753|1.6e-188|zma:103634693|K09753 cinnamoyl-CoA reductase [EC:1.2.1.44] | (RefSeq) cinnamoyl-CoA reductase 1	[V]	Defense mechanisms	NAD dependent epimerase/dehydratase family	Cinnamoyl-CoA reductase 1 OS=Oryza sativa subsp. japonica OX=39947 GN=CCR1 PE=1 SV=1	Cinnamoyl-CoA reductase 1 OS=Zea mays OX=4577 GN=103634693 PE=4 SV=1	V	Defense mechanisms	cinnamoyl-CoA reductase 1 [Zea mays]
yesuan	lm	8	5657686	9.499805e-07	6.02	A/G	A:131_G:625	0.17	gene-Zm00001eb333570	+	5653478	5657859	--	--	--	Molecular Function: SNAP receptor activity (GO:0005484);; Biological Process: intracellular protein transport (GO:0006886);; Cellular Component: integral component of membrane (GO:0016021);; Biological Process: vesicle-mediated transport (GO:0016192);	K08488|1.3e-72|aof:109819780|K08488 syntaxin 7 | (RefSeq) LOW QUALITY PROTEIN: syntaxin-22-like	[U]	Intracellular trafficking, secretion, and vesicular transport	Syntaxin-like protein	Syntaxin-22 OS=Arabidopsis thaliana OX=3702 GN=SYP22 PE=1 SV=1	Syntaxin 23 OS=Zea mays OX=4577 PE=2 SV=1	--	--	Syntaxin 23 [Zea mays]
yesuan	lm	8	5657686	9.499805e-07	6.02	A/G	A:131_G:625	0.17	gene-Zm00001eb333580	+	5668703	5671161	5'_11017	[GI]	--	Molecular Function: pectinesterase activity (GO:0030599);; Biological Process: cell wall modification (GO:0042545);; Molecular Function: aspartyl esterase activity (GO:0045330);; Biological Process: pectin catabolic process (GO:0045490);; Molecular Function: pectinesterase inhibitor activity (GO:0046910);	K01051|0.0e+00|zma:100191701|K01051 pectinesterase [EC:3.1.1.11] | (RefSeq) pectinesterase precursor	--	--	Pectinesterase	Putative pectinesterase/pectinesterase inhibitor 22 OS=Arabidopsis thaliana OX=3702 GN=PME22 PE=3 SV=1	Pectinesterase OS=Zea mays OX=4577 GN=100191701 PE=2 SV=1	G	Carbohydrate transport and metabolism	pectinesterase precursor [Zea mays]
yesuan	lm	5	5982161	1.855238e-06	5.73	C/G	C:407_G:7	0.02	gene-Zm00001eb213810	-	5908014	5911101	5'_71060	--	--	--	--	--	--	--	--	--	--	--	uncharacterized protein LOC103625840 [Zea mays]
yesuan	lm	5	5982161	1.855238e-06	5.73	C/G	C:407_G:7	0.02	gene-Zm00001eb213820	+	5910220	5914480	3'_67681	--	--	--	K07407|1.1e-138|zma:103652228|K07407 alpha-galactosidase [EC:3.2.1.22] | (RefSeq) uncharacterized protein LOC103652228	--	--	--	--	Uncharacterized protein OS=Zea mays OX=4577 GN=100191920 PE=2 SV=1	--	--	uncharacterized protein LOC100191920 [Zea mays]
yesuan	lm	5	5982161	1.855238e-06	5.73	C/G	C:407_G:7	0.02	gene-Zm00001eb213830	+	5939833	5943192	3'_38969	[N]	Cell motility	Cellular Component: Golgi apparatus (GO:0005794);; Cellular Component: integral component of membrane (GO:0016021);; Molecular Function: transferase activity, transferring glycosyl groups (GO:0016757);	K20887|1.1e-223|vvi:100244115|K20887 xyloglucan glycosyltransferase 4 [EC:2.4.1.-] | (RefSeq) xyloglucan glycosyltransferase 4	--	--	Glycosyltransferase like family 2	Putative xyloglucan glycosyltransferase 10 OS=Oryza sativa subsp. indica OX=39946 GN=CSLC10 PE=3 SV=1	Putative xyloglucan glycosyltransferase 12 OS=Zea mays OX=4577 GN=103625842 PE=4 SV=1	M	Cell wall/membrane/envelope biogenesis	probable xyloglucan glycosyltransferase 9 isoform X1 [Zea mays]
yesuan	lm	5	5982161	1.855238e-06	5.73	C/G	C:407_G:7	0.02	gene-Zm00001eb213840	-	5941661	5943212	5'_38949	--	--	--	--	--	--	--	--	--	--	--	--
yesuan	lm	5	5982161	1.855238e-06	5.73	C/G	C:407_G:7	0.02	gene-Zm00001eb213850	-	5981874	5982721	--	--	--	--	--	--	--	Seed maturation protein	Late embryogenesis abundant protein D-34 OS=Gossypium hirsutum OX=3635 PE=3 SV=1	Late embryogenesis abundant protein 31 OS=Zea mays OX=4577 GN=ZEAMMB73_Zm00001d013169 PE=3 SV=1	S	Function unknown	Late embryogenesis abundant protein 31 [Zea mays]
yesuan	lm	5	5982161	1.855238e-06	5.73	C/G	C:407_G:7	0.02	gene-Zm00001eb213860	-	5985243	5987650	3'_3082	--	--	Molecular Function: DNA binding (GO:0003677);; Molecular Function: DNA-binding transcription factor activity (GO:0003700);; Cellular Component: nucleus (GO:0005634);	K09285|1.1e-24|sbi:8083962|K09285 AP2-like factor, ANT lineage | (RefSeq) AP2-like ethylene-responsive transcription factor ANT	--	--	--	AP2-like ethylene-responsive transcription factor CRL5 OS=Oryza sativa subsp. japonica OX=39947 GN=CRL5 PE=2 SV=1	AP2-like ethylene-responsive transcription factor ANT OS=Zea mays OX=4577 GN=ANT_2 PE=4 SV=1	K	Transcription	AP2-like ethylene-responsive transcription factor ANT [Zea mays]
yesuan	lm	5	5982161	1.855238e-06	5.73	C/G	C:407_G:7	0.02	gene-Zm00001eb213870	-	5987764	5989385	3'_5603	--	--	--	K09285|5.1e-74|sita:101769054|K09285 AP2-like factor, ANT lineage | (RefSeq) AP2-like ethylene-responsive transcription factor ANT isoform X4	--	--	--	AP2-like ethylene-responsive transcription factor CRL5 OS=Oryza sativa subsp. japonica OX=39947 GN=CRL5 PE=2 SV=1	AP2 domain-containing transcription factor OS=Zea mays OX=4577 GN=ZEAMMB73_Zm00001d013170 PE=4 SV=1	K	Transcription	AP2 domain-containing transcription factor [Zea mays]
yesuan	lm	5	5982161	1.855238e-06	5.73	C/G	C:407_G:7	0.02	gene-Zm00001eb213880	-	5992564	5993123	3'_10403	--	--	Molecular Function: transcription regulatory region sequence-specific DNA binding (GO:0000976);; Molecular Function: DNA-binding transcription factor activity (GO:0003700);; Cellular Component: nucleus (GO:0005634);; Molecular Function: sequence-specific DNA binding (GO:0043565);; Biological Process: positive regulation of transcription, DNA-templated (GO:0045893);	--	--	--	bZIP transcription factor	--	Ocs element-binding factor 1 OS=Zea mays OX=4577 GN=103625846 PE=2 SV=1	K	Transcription	ocs element-binding factor 1-like [Zea mays]
yesuan	lm	5	5982161	1.855238e-06	5.73	C/G	C:407_G:7	0.02	gene-Zm00001eb213890	-	6001931	6004509	3'_19770	--	--	Molecular Function: molecular_function (GO:0003674);; Molecular Function: binding (GO:0005488);; Molecular Function: carbohydrate binding (GO:0030246);	--	--	--	--	Protein PHLOEM PROTEIN 2-LIKE A10 OS=Arabidopsis thaliana OX=3702 GN=PP2A10 PE=2 SV=1	Protein PHLOEM PROTEIN 2-LIKE A10 OS=Zea mays OX=4577 GN=100283336 PE=2 SV=1	S	Function unknown	CF9 [Zea mays]
yesuan	lm	7	7636428	4.481422e-06	5.35	T/C	T:398_C:6	0.01	gene-Zm00001eb300690	-	7541997	7549583	5'_86845	--	--	Molecular Function: zinc ion binding (GO:0008270);; Biological Process: RNA modification (GO:0009451);; Cellular Component: intracellular membrane-bounded organelle (GO:0043231);	K23541|2.4e-103|pda:103710599|K23541 Ca2+/H+ antiporter, TMEM165/GDT1 family | (RefSeq) pentatricopeptide repeat-containing protein At5g04780, mitochondrial-like	[R]	General function prediction only	PPR repeat	Pentatricopeptide repeat-containing protein At3g26782, mitochondrial OS=Arabidopsis thaliana OX=3702 GN=PCMP-H34 PE=2 SV=1	Pentatricopeptide repeat-containing protein chloroplastic/mitochondrial OS=Zea mays OX=4577 GN=103631971 PE=4 SV=1	K	Transcription	pentatricopeptide repeat-containing protein At3g62890 [Zea mays]
yesuan	lm	7	7636428	4.481422e-06	5.35	T/C	T:398_C:6	0.01	gene-Zm00001eb300700	-	7550771	7555957	5'_80471	[H]	Coenzyme transport and metabolism	Biological Process: reproduction (GO:0000003);; Biological Process: RNA methylation (GO:0001510);; Biological Process: immune effector process (GO:0002252);; Biological Process: immune system process (GO:0002376);; Biological Process: regionalization (GO:0003002);; Biological Process: developmental process involved in reproduction (GO:0003006);; Molecular Function: molecular_function (GO:0003674)…	K20798|0.0e+00|zma:103631972|K20798 small RNA 2'-O-methyltransferase [EC:2.1.1.-] | (RefSeq) small RNA 2'-O-methyltransferase	[S]	Function unknown	Hen1 La-motif C-terminal domain	Small RNA 2'-O-methyltransferase OS=Arabidopsis thaliana OX=3702 GN=HEN1 PE=1 SV=1	Hua enhancer1 OS=Zea mays OX=4577 GN=103631972 PE=4 SV=1	S	Function unknown	small RNA 2'-O-methyltransferase [Zea mays]
yesuan	lm	7	7636428	4.481422e-06	5.35	T/C	T:398_C:6	0.01	gene-Zm00001eb300710	-	7557797	7570171	5'_66257	[BQ]	--	Molecular Function: hydrolase activity (GO:0016787);	K11407|0.0e+00|zma:541972|K11407 histone deacetylase 6 [EC:3.5.1.98] | (RefSeq) hda110; histone deacetylase	[B]	Chromatin structure and dynamics	Histone deacetylase domain	Histone deacetylase 15 OS=Arabidopsis thaliana OX=3702 GN=HDA15 PE=1 SV=2	Histone deacetylase OS=Zea mays OX=4577 GN=hda110 PE=2 SV=1	B	Chromatin structure and dynamics	histone deacetylase isoform X1 [Zea mays]
yesuan	lm	7	7636428	4.481422e-06	5.35	T/C	T:398_C:6	0.01	gene-Zm00001eb300720	-	7722167	7727183	3'_85739	--	--	Molecular Function: SNAP receptor activity (GO:0005484);; Biological Process: intracellular protein transport (GO:0006886);; Cellular Component: integral component of membrane (GO:0016021);; Biological Process: vesicle-mediated transport (GO:0016192);	K08486|5.7e-156|zma:100285646|K08486 syntaxin 1B/2/3 | (RefSeq) syntaxin 132	[U]	Intracellular trafficking, secretion, and vesicular transport	Syntaxin	Syntaxin-132 OS=Arabidopsis thaliana OX=3702 GN=SYP132 PE=1 SV=1	Syntaxin 132 OS=Zea mays OX=4577 GN=ZEAMMB73_Zm00001d018867 PE=3 SV=1	U	Intracellular trafficking, secretion, and vesicular transport	syntaxin 132 isoform X1 [Zea mays]
yesuan	lm	7	7636428	4.481422e-06	5.35	T/C	T:398_C:6	0.01	gene-Zm00001eb300730	+	7729169	7731358	5'_92741	--	--	--	--	--	--	--	--	Uncharacterized protein OS=Zea mays OX=4577 GN=103631975 PE=4 SV=1	--	--	nipped-B-like protein B [Zea mays]
yesuan	lm	7	7636428	4.481422e-06	5.35	T/C	T:398_C:6	0.01	gene-Zm00001eb300740	-	7731972	7744293	3'_95544	[F]	Nucleotide transport and metabolism	Molecular Function: iron ion binding (GO:0005506);; Molecular Function: electron transfer activity (GO:0009055);; Molecular Function: iron-sulfur cluster binding (GO:0051536);; Molecular Function: FAD binding (GO:0071949);	K09842|0.0e+00|sbi:8081161|K09842 abscisic-aldehyde oxidase [EC:1.2.3.14] | (RefSeq) indole-3-acetaldehyde oxidase	[F]	Nucleotide transport and metabolism	Molybdopterin-binding domain of aldehyde dehydrogenase	Indole-3-acetaldehyde oxidase OS=Zea mays OX=4577 GN=AO2 PE=2 SV=1	Indole-3-acetaldehyde oxidase (Fragment) OS=Zea mays OX=4577 GN=Zm00014a_043566 PE=3 SV=1	F	Nucleotide transport and metabolism	indole-3-acetaldehyde oxidase-like [Zea mays]
yesuan	lm	7	7743049	9.121671e-06	5.04	T/C	T:133_C:561	0.19	gene-Zm00001eb300720	-	7722167	7727183	5'_15866	--	--	Molecular Function: SNAP receptor activity (GO:0005484);; Biological Process: intracellular protein transport (GO:0006886);; Cellular Component: integral component of membrane (GO:0016021);; Biological Process: vesicle-mediated transport (GO:0016192);	K08486|5.7e-156|zma:100285646|K08486 syntaxin 1B/2/3 | (RefSeq) syntaxin 132	[U]	Intracellular trafficking, secretion, and vesicular transport	Syntaxin	Syntaxin-132 OS=Arabidopsis thaliana OX=3702 GN=SYP132 PE=1 SV=1	Syntaxin 132 OS=Zea mays OX=4577 GN=ZEAMMB73_Zm00001d018867 PE=3 SV=1	U	Intracellular trafficking, secretion, and vesicular transport	syntaxin 132 isoform X1 [Zea mays]
yesuan	lm	7	7743049	9.121671e-06	5.04	T/C	T:133_C:561	0.19	gene-Zm00001eb300730	+	7729169	7731358	3'_11691	--	--	--	--	--	--	--	--	Uncharacterized protein OS=Zea mays OX=4577 GN=103631975 PE=4 SV=1	--	--	nipped-B-like protein B [Zea mays]
yesuan	lm	7	7743049	9.121671e-06	5.04	T/C	T:133_C:561	0.19	gene-Zm00001eb300740	-	7731972	7744293	--	[F]	Nucleotide transport and metabolism	Molecular Function: iron ion binding (GO:0005506);; Molecular Function: electron transfer activity (GO:0009055);; Molecular Function: iron-sulfur cluster binding (GO:0051536);; Molecular Function: FAD binding (GO:0071949);	K09842|0.0e+00|sbi:8081161|K09842 abscisic-aldehyde oxidase [EC:1.2.3.14] | (RefSeq) indole-3-acetaldehyde oxidase	[F]	Nucleotide transport and metabolism	Molybdopterin-binding domain of aldehyde dehydrogenase	Indole-3-acetaldehyde oxidase OS=Zea mays OX=4577 GN=AO2 PE=2 SV=1	Indole-3-acetaldehyde oxidase (Fragment) OS=Zea mays OX=4577 GN=Zm00014a_043566 PE=3 SV=1	F	Nucleotide transport and metabolism	indole-3-acetaldehyde oxidase-like [Zea mays]
yesuan	lm	7	7743049	9.121671e-06	5.04	T/C	T:133_C:561	0.19	gene-Zm00001eb300750	+	7746366	7751707	5'_3317	[J]	Translation, ribosomal structure and biogenesis	Molecular Function: proline-tRNA ligase activity (GO:0004827);; Molecular Function: ATP binding (GO:0005524);; Cellular Component: cytoplasm (GO:0005737);; Cellular Component: mitochondrion (GO:0005739);; Biological Process: prolyl-tRNA aminoacylation (GO:0006433);; Biological Process: embryo sac development (GO:0009553);; Cellular Component: chloroplast stroma (GO:0009570);; Biological Process: …	K01881|1.8e-309|zma:100283555|K01881 prolyl-tRNA synthetase [EC:6.1.1.15] | (RefSeq) prolyl-tRNA synthetase	[J]	Translation, ribosomal structure and biogenesis	tRNA synthetase class II core domain (G, H, P, S and T)	Proline--tRNA ligase, chloroplastic/mitochondrial OS=Arabidopsis thaliana OX=3702 GN=OVA6 PE=2 SV=1	Prolyl-tRNA synthetase OS=Zea mays OX=4577 GN=100283555 PE=3 SV=1	J	Translation, ribosomal structure and biogenesis	prolyl-tRNA synthetase [Zea mays]
yesuan	lm	7	7743049	9.121671e-06	5.04	T/C	T:133_C:561	0.19	gene-Zm00001eb300760	-	7751726	7755424	3'_8677	--	--	Cellular Component: endoplasmic reticulum (GO:0005783);; Cellular Component: plasma membrane (GO:0005886);; Cellular Component: plasmodesma (GO:0009506);; Cellular Component: integral component of membrane (GO:0016021);; Molecular Function: transferase activity, transferring glycosyl groups (GO:0016757);	--	--	--	Plant phosphoribosyltransferase C-terminal	Protein QUIRKY OS=Arabidopsis thaliana OX=3702 GN=QKY PE=2 SV=1	C2 calcium/lipid-binding plant phosphoribosyltransferase family protein OS=Zea mays OX=4577 GN=103631978 PE=3 SV=1	S	Function unknown	FT-interacting protein 7 [Zea mays]
yesuan	lm	7	7743049	9.121671e-06	5.04	T/C	T:133_C:561	0.19	gene-Zm00001eb300770	-	7787706	7795145	3'_44657	[DZ]	--	--	K10614|3.9e-21|cvr:CHLNCDRAFT_57991|K10614 E3 ubiquitin-protein ligase HERC3 [EC:2.3.2.26] | (RefSeq) hypothetical protein	[S]	Function unknown	Regulator of chromosome condensation (RCC1) repeat	Ultraviolet-B receptor UVR8 OS=Arabidopsis thaliana OX=3702 GN=UVR8 PE=1 SV=1	Ankyrin repeat family protein / regulator of chromosome condensation (RCC1) family protein OS=Zea mays OX=4577 GN=ZEAMMB73_Zm00001d018872 PE=4 SV=1	J	Translation, ribosomal structure and biogenesis	uncharacterized protein LOC103631979 isoform X3 [Zea mays]
yesuan	lm	7	7743049	9.121671e-06	5.04	T/C	T:133_C:561	0.19	gene-Zm00001eb300780	-	7799494	7803287	3'_56445	--	--	Biological Process: formation of cytoplasmic translation initiation complex (GO:0001732);; Biological Process: cytoplasmic translational initiation (GO:0002183);; Molecular Function: RNA binding (GO:0003723);; Molecular Function: translation initiation factor activity (GO:0003743);; Cellular Component: eukaryotic 43S preinitiation complex (GO:0016282);; Cellular Component: eukaryotic 48S preiniti…	K03246|5.0e-190|zma:100281110|K03246 translation initiation factor 3 subunit I | (RefSeq) eukaryotic translation initiation factor 3 subunit 2	[JT]	--	WD domain, G-beta repeat	Eukaryotic translation initiation factor 3 subunit I OS=Arabidopsis thaliana OX=3702 GN=TIF3I1 PE=2 SV=2	Eukaryotic translation initiation factor 3 subunit I OS=Zea mays OX=4577 GN=100281110 PE=2 SV=1	J	Translation, ribosomal structure and biogenesis	eukaryotic translation initiation factor 3 subunit 2 [Zea mays]
yesuan	lm	7	7743049	9.121671e-06	5.04	T/C	T:133_C:561	0.19	gene-Zm00001eb300790	+	7816622	7817270	5'_73573	--	--	Molecular Function: electron transfer activity (GO:0009055);; Cellular Component: anchored component of plasma membrane (GO:0046658);	--	--	--	Plastocyanin-like domain	Blue copper protein OS=Petunia hybrida OX=4102 GN=BCP PE=2 SV=1	Cupredoxin superfamily protein OS=Zea mays OX=4577 GN=103633697 PE=4 SV=1	S	Function unknown	basic blue protein [Zea mays]
yesuan	lm	5	8176201	3.881492e-06	5.41	C/T	C:711_T:51	0.07	gene-Zm00001eb215010	+	8079820	8081940	3'_94261	--	--	--	--	--	--	--	FCS-Like Zinc finger 8 OS=Arabidopsis thaliana OX=3702 GN=FLZ8 PE=1 SV=1	Uncharacterized protein OS=Zea mays OX=4577 GN=100275496 PE=4 SV=1	--	--	uncharacterized protein LOC100275496 [Zea mays]
yesuan	lm	5	8176201	3.881492e-06	5.41	C/T	C:711_T:51	0.07	gene-Zm00001eb215020	-	8093563	8095990	5'_80211	--	--	Molecular Function: protein kinase activity (GO:0004672);; Molecular Function: ATP binding (GO:0005524);; Cellular Component: cytoplasm (GO:0005737);; Biological Process: signal transduction (GO:0007165);	K01968|6.4e-118|tcc:18613295|K01968 3-methylcrotonyl-CoA carboxylase alpha subunit [EC:6.4.1.4] | (RefSeq) methylcrotonoyl-CoA carboxylase subunit alpha, mitochondrial	[T]	Signal transduction mechanisms	Protein tyrosine and serine/threonine kinase	Serine/threonine-protein kinase STY13 OS=Arabidopsis thaliana OX=3702 GN=STY13 PE=1 SV=2	Protein kinase superfamily protein OS=Zea mays OX=4577 GN=103627983 PE=4 SV=1	T	Signal transduction mechanisms	serine/threonine-protein kinase STY13 [Zea mays]
yesuan	lm	5	8176201	3.881492e-06	5.41	C/T	C:711_T:51	0.07	gene-Zm00001eb215030	-	8100698	8101989	5'_74212	[R]	General function prediction only	Cellular Component: integral component of membrane (GO:0016021);	K24205|1.3e-132|zma:100284985|K24205 protein lifeguard | (RefSeq) transmembrane BAX inhibitor motif-containing protein 4	[T]	Signal transduction mechanisms	Inhibitor of apoptosis-promoting Bax1	Protein LIFEGUARD 4 OS=Arabidopsis thaliana OX=3702 GN=LFG4 PE=2 SV=1	Transmembrane BAX inhibitor motif-containing protein 4 OS=Zea mays OX=4577 GN=ZEAMMB73_Zm00001d013289 PE=3 SV=1	T	Signal transduction mechanisms	Transmembrane BAX inhibitor motif-containing protein 4 [Zea mays]
yesuan	lm	5	8176201	3.881492e-06	5.41	C/T	C:711_T:51	0.07	gene-Zm00001eb215040	+	8104601	8109624	3'_66577	--	--	Cellular Component: endoplasmic reticulum (GO:0005783);; Cellular Component: endoplasmic reticulum-Golgi intermediate compartment (GO:0005793);; Cellular Component: Golgi apparatus (GO:0005794);; Biological Process: intracellular protein transport (GO:0006886);; Biological Process: endoplasmic reticulum to Golgi vesicle-mediated transport (GO:0006888);; Biological Process: Golgi organization (GO:…	K20347|8.2e-117|zma:100273391|K20347 p24 family protein beta-1 | (RefSeq) Suppressor/enhancer of lin-12 protein 9 precursor	[U]	Intracellular trafficking, secretion, and vesicular transport	emp24/gp25L/p24 family/GOLD	Transmembrane emp24 domain-containing protein p24beta3 OS=Arabidopsis thaliana OX=3702 GN=At3g22845 PE=2 SV=1	Suppressor/enhancer of lin-12 protein 9 OS=Zea mays OX=4577 GN=100273391 PE=2 SV=1	U	Intracellular trafficking, secretion, and vesicular transport	Suppressor/enhancer of lin-12 protein 9 precursor [Zea mays]
yesuan	lm	5	8176201	3.881492e-06	5.41	C/T	C:711_T:51	0.07	gene-Zm00001eb215050	+	8110019	8110858	3'_65343	--	--	--	--	--	--	--	--	Uncharacterized protein OS=Sorghum bicolor OX=4558 GN=SORBI_3010G280000 PE=4 SV=1	--	--	hypothetical protein SORBI_3010G280000 [Sorghum bicolor]
yesuan	lm	5	8176201	3.881492e-06	5.41	C/T	C:711_T:51	0.07	gene-Zm00001eb215060	+	8157320	8170685	3'_5516	--	--	--	--	--	--	--	--	Uncharacterized protein OS=Zea mays OX=4577 GN=ZEAMMB73_Zm00001d013294 PE=4 SV=1	--	--	uncharacterized protein LOC100276358 [Zea mays]
yesuan	lm	5	8176201	3.881492e-06	5.41	C/T	C:711_T:51	0.07	gene-Zm00001eb215070	-	8171541	8173534	5'_2667	--	--	Biological Process: photosystem I assembly (GO:0048564);	K00706|1.6e-12|vcn:VOLCADRAFT_103157|K00706 1,3-beta-glucan synthase [EC:2.4.1.34] | (RefSeq) hypothetical protein	--	--	--	Photosystem I assembly factor PSA3, chloroplastic OS=Zea mays OX=4577 GN=PSA3 PE=2 SV=1	Uncharacterized protein OS=Zea mays OX=4577 PE=2 SV=1	S	Function unknown	photosystem I assembly factor PSA3, chloroplastic [Zea mays]
yesuan	lm	5	8176201	3.881492e-06	5.41	C/T	C:711_T:51	0.07	gene-Zm00001eb215080	+	8175723	8179594	--	[P]	Inorganic ion transport and metabolism	Biological Process: sulfate assimilation (GO:0000103);; Molecular Function: sulfate adenylyltransferase (ATP) activity (GO:0004781);	K13811|1.7e-247|zma:103625889|K13811 3'-phosphoadenosine 5'-phosphosulfate synthase [EC:2.7.7.4 2.7.1.25] | (RefSeq) ATP-sulfurylase 3, chloroplastic-like	[P]	Inorganic ion transport and metabolism	ATP-sulfurylase	ATP-sulfurylase 3, chloroplastic OS=Arabidopsis thaliana OX=3702 GN=APS3 PE=1 SV=1	Sulfate adenylyltransferase OS=Zea mays OX=4577 GN=103625889 PE=2 SV=1	P	Inorganic ion transport and metabolism	ATP-sulfurylase 3, chloroplastic-like [Zea mays]
yesuan	lm	5	8176201	3.881492e-06	5.41	C/T	C:711_T:51	0.07	gene-Zm00001eb215090	+	8191369	8191821	5'_15168	--	--	--	--	--	--	--	--	Uncharacterized protein OS=Zea mays OX=4577 GN=ZEAMMB73_Zm00001d013298 PE=4 SV=1	--	--	hypothetical protein ZEAMMB73_Zm00001d013298 [Zea mays]
yesuan	lm	5	8176201	3.881492e-06	5.41	C/T	C:711_T:51	0.07	gene-Zm00001eb215100	+	8193304	8194488	5'_17103	[T]	Signal transduction mechanisms	Molecular Function: MAP kinase activity (GO:0004707);; Molecular Function: ATP binding (GO:0005524);; Cellular Component: nucleus (GO:0005634);; Cellular Component: cytoplasm (GO:0005737);; Biological Process: regulation of gene expression (GO:0010468);; Biological Process: intracellular signal transduction (GO:0035556);	K08818|1.8e-220|zma:103625890|K08818 cell division cycle 2-like [EC:2.7.11.22] | (RefSeq) putative cyclin-dependent kinase F-2	[R]	General function prediction only	Protein kinase domain	Putative cyclin-dependent kinase F-2 OS=Oryza sativa subsp. japonica OX=39947 GN=CDKF-2 PE=3 SV=1	Protein kinase domain containing protein OS=Zea mays OX=4577 GN=103625890 PE=4 SV=1	T	Signal transduction mechanisms	putative cyclin-dependent kinase F-2 [Zea mays]
yesuan	lm	5	8176201	3.881492e-06	5.41	C/T	C:711_T:51	0.07	gene-Zm00001eb215110	-	8197914	8200011	3'_21713	--	--	Cellular Component: nucleosome (GO:0000786);; Cellular Component: nuclear chromatin (GO:0000790);; Molecular Function: DNA binding (GO:0003677);; Biological Process: chromatin organization (GO:0006325);; Biological Process: chromatin silencing (GO:0006342);; Molecular Function: protein heterodimerization activity (GO:0046982);	K11251|3.8e-67|zma:100216551|K11251 histone H2A | (RefSeq) gpm81a; uncharacterized protein LOC100216551	[B]	Chromatin structure and dynamics	Core histone H2A/H2B/H3/H4	Probable histone H2A variant 3 OS=Oryza sativa subsp. japonica OX=39947 GN=Os03g0743400 PE=2 SV=1	Histone H2A OS=Zea mays OX=4577 GN=100216551 PE=2 SV=1	B	Chromatin structure and dynamics	uncharacterized protein LOC100216551 [Zea mays]
yesuan	lm	5	8176201	3.881492e-06	5.41	C/T	C:711_T:51	0.07	gene-Zm00001eb215120	+	8246507	8249318	5'_70306	--	--	Cellular Component: nucleus (GO:0005634);; Biological Process: regulation of transcription, DNA-templated (GO:0006355);; Biological Process: auxin-activated signaling pathway (GO:0009734);	K14484|1.9e-119|zma:100283579|K14484 auxin-responsive protein IAA | (RefSeq) IAA13 - auxin-responsive Aux/IAA family member	--	--	AUX/IAA family	Auxin-responsive protein IAA13 OS=Oryza sativa subsp. indica OX=39946 GN=IAA13 PE=2 SV=1	Auxin-responsive protein OS=Zea mays OX=4577 GN=100283579 PE=2 SV=1	K	Transcription	IAA13 - auxin-responsive Aux/IAA family member [Zea mays]
yesuan	lm	5	8176201	3.881492e-06	5.41	C/T	C:711_T:51	0.07	gene-Zm00001eb215130	-	8249675	8253552	3'_73474	--	--	Cellular Component: Golgi membrane (GO:0000139);; Molecular Function: GTPase activator activity (GO:0005096);; Cellular Component: endoplasmic reticulum membrane (GO:0005789);; Biological Process: intracellular protein transport (GO:0006886);; Molecular Function: zinc ion binding (GO:0008270);; Cellular Component: COPII vesicle coat (GO:0030127);; Cellular Component: endoplasmic reticulum exit si…	K14006|0.0e+00|zma:103625891|K14006 protein transport protein SEC23 | (RefSeq) protein transport protein sec23-1	[U]	Intracellular trafficking, secretion, and vesicular transport	Sec23/Sec24 trunk domain	--	Protein transport protein SEC23 OS=Zea mays OX=4577 GN=103625891 PE=3 SV=1	U	Intracellular trafficking, secretion, and vesicular transport	protein transport protein sec23-1 [Zea mays]
yesuan	lm	5	8178703	4.728911e-06	5.33	C/A	C:709_A:51	0.07	gene-Zm00001eb215010	+	8079820	8081940	3'_96763	--	--	--	--	--	--	--	FCS-Like Zinc finger 8 OS=Arabidopsis thaliana OX=3702 GN=FLZ8 PE=1 SV=1	Uncharacterized protein OS=Zea mays OX=4577 GN=100275496 PE=4 SV=1	--	--	uncharacterized protein LOC100275496 [Zea mays]
yesuan	lm	5	8178703	4.728911e-06	5.33	C/A	C:709_A:51	0.07	gene-Zm00001eb215020	-	8093563	8095990	5'_82713	--	--	Molecular Function: protein kinase activity (GO:0004672);; Molecular Function: ATP binding (GO:0005524);; Cellular Component: cytoplasm (GO:0005737);; Biological Process: signal transduction (GO:0007165);	K01968|6.4e-118|tcc:18613295|K01968 3-methylcrotonyl-CoA carboxylase alpha subunit [EC:6.4.1.4] | (RefSeq) methylcrotonoyl-CoA carboxylase subunit alpha, mitochondrial	[T]	Signal transduction mechanisms	Protein tyrosine and serine/threonine kinase	Serine/threonine-protein kinase STY13 OS=Arabidopsis thaliana OX=3702 GN=STY13 PE=1 SV=2	Protein kinase superfamily protein OS=Zea mays OX=4577 GN=103627983 PE=4 SV=1	T	Signal transduction mechanisms	serine/threonine-protein kinase STY13 [Zea mays]
yesuan	lm	5	8178703	4.728911e-06	5.33	C/A	C:709_A:51	0.07	gene-Zm00001eb215030	-	8100698	8101989	5'_76714	[R]	General function prediction only	Cellular Component: integral component of membrane (GO:0016021);	K24205|1.3e-132|zma:100284985|K24205 protein lifeguard | (RefSeq) transmembrane BAX inhibitor motif-containing protein 4	[T]	Signal transduction mechanisms	Inhibitor of apoptosis-promoting Bax1	Protein LIFEGUARD 4 OS=Arabidopsis thaliana OX=3702 GN=LFG4 PE=2 SV=1	Transmembrane BAX inhibitor motif-containing protein 4 OS=Zea mays OX=4577 GN=ZEAMMB73_Zm00001d013289 PE=3 SV=1	T	Signal transduction mechanisms	Transmembrane BAX inhibitor motif-containing protein 4 [Zea mays]
yesuan	lm	5	8178703	4.728911e-06	5.33	C/A	C:709_A:51	0.07	gene-Zm00001eb215040	+	8104601	8109624	3'_69079	--	--	Cellular Component: endoplasmic reticulum (GO:0005783);; Cellular Component: endoplasmic reticulum-Golgi intermediate compartment (GO:0005793);; Cellular Component: Golgi apparatus (GO:0005794);; Biological Process: intracellular protein transport (GO:0006886);; Biological Process: endoplasmic reticulum to Golgi vesicle-mediated transport (GO:0006888);; Biological Process: Golgi organization (GO:…	K20347|8.2e-117|zma:100273391|K20347 p24 family protein beta-1 | (RefSeq) Suppressor/enhancer of lin-12 protein 9 precursor	[U]	Intracellular trafficking, secretion, and vesicular transport	emp24/gp25L/p24 family/GOLD	Transmembrane emp24 domain-containing protein p24beta3 OS=Arabidopsis thaliana OX=3702 GN=At3g22845 PE=2 SV=1	Suppressor/enhancer of lin-12 protein 9 OS=Zea mays OX=4577 GN=100273391 PE=2 SV=1	U	Intracellular trafficking, secretion, and vesicular transport	Suppressor/enhancer of lin-12 protein 9 precursor [Zea mays]
yesuan	lm	5	8178703	4.728911e-06	5.33	C/A	C:709_A:51	0.07	gene-Zm00001eb215050	+	8110019	8110858	3'_67845	--	--	--	--	--	--	--	--	Uncharacterized protein OS=Sorghum bicolor OX=4558 GN=SORBI_3010G280000 PE=4 SV=1	--	--	hypothetical protein SORBI_3010G280000 [Sorghum bicolor]
yesuan	lm	5	8178703	4.728911e-06	5.33	C/A	C:709_A:51	0.07	gene-Zm00001eb215060	+	8157320	8170685	3'_8018	--	--	--	--	--	--	--	--	Uncharacterized protein OS=Zea mays OX=4577 GN=ZEAMMB73_Zm00001d013294 PE=4 SV=1	--	--	uncharacterized protein LOC100276358 [Zea mays]
yesuan	lm	5	8178703	4.728911e-06	5.33	C/A	C:709_A:51	0.07	gene-Zm00001eb215070	-	8171541	8173534	5'_5169	--	--	Biological Process: photosystem I assembly (GO:0048564);	K00706|1.6e-12|vcn:VOLCADRAFT_103157|K00706 1,3-beta-glucan synthase [EC:2.4.1.34] | (RefSeq) hypothetical protein	--	--	--	Photosystem I assembly factor PSA3, chloroplastic OS=Zea mays OX=4577 GN=PSA3 PE=2 SV=1	Uncharacterized protein OS=Zea mays OX=4577 PE=2 SV=1	S	Function unknown	photosystem I assembly factor PSA3, chloroplastic [Zea mays]
yesuan	lm	5	8178703	4.728911e-06	5.33	C/A	C:709_A:51	0.07	gene-Zm00001eb215080	+	8175723	8179594	--	[P]	Inorganic ion transport and metabolism	Biological Process: sulfate assimilation (GO:0000103);; Molecular Function: sulfate adenylyltransferase (ATP) activity (GO:0004781);	K13811|1.7e-247|zma:103625889|K13811 3'-phosphoadenosine 5'-phosphosulfate synthase [EC:2.7.7.4 2.7.1.25] | (RefSeq) ATP-sulfurylase 3, chloroplastic-like	[P]	Inorganic ion transport and metabolism	ATP-sulfurylase	ATP-sulfurylase 3, chloroplastic OS=Arabidopsis thaliana OX=3702 GN=APS3 PE=1 SV=1	Sulfate adenylyltransferase OS=Zea mays OX=4577 GN=103625889 PE=2 SV=1	P	Inorganic ion transport and metabolism	ATP-sulfurylase 3, chloroplastic-like [Zea mays]
yesuan	lm	5	8178703	4.728911e-06	5.33	C/A	C:709_A:51	0.07	gene-Zm00001eb215090	+	8191369	8191821	5'_12666	--	--	--	--	--	--	--	--	Uncharacterized protein OS=Zea mays OX=4577 GN=ZEAMMB73_Zm00001d013298 PE=4 SV=1	--	--	hypothetical protein ZEAMMB73_Zm00001d013298 [Zea mays]
yesuan	lm	5	8178703	4.728911e-06	5.33	C/A	C:709_A:51	0.07	gene-Zm00001eb215100	+	8193304	8194488	5'_14601	[T]	Signal transduction mechanisms	Molecular Function: MAP kinase activity (GO:0004707);; Molecular Function: ATP binding (GO:0005524);; Cellular Component: nucleus (GO:0005634);; Cellular Component: cytoplasm (GO:0005737);; Biological Process: regulation of gene expression (GO:0010468);; Biological Process: intracellular signal transduction (GO:0035556);	K08818|1.8e-220|zma:103625890|K08818 cell division cycle 2-like [EC:2.7.11.22] | (RefSeq) putative cyclin-dependent kinase F-2	[R]	General function prediction only	Protein kinase domain	Putative cyclin-dependent kinase F-2 OS=Oryza sativa subsp. japonica OX=39947 GN=CDKF-2 PE=3 SV=1	Protein kinase domain containing protein OS=Zea mays OX=4577 GN=103625890 PE=4 SV=1	T	Signal transduction mechanisms	putative cyclin-dependent kinase F-2 [Zea mays]
yesuan	lm	5	8178703	4.728911e-06	5.33	C/A	C:709_A:51	0.07	gene-Zm00001eb215110	-	8197914	8200011	3'_19211	--	--	Cellular Component: nucleosome (GO:0000786);; Cellular Component: nuclear chromatin (GO:0000790);; Molecular Function: DNA binding (GO:0003677);; Biological Process: chromatin organization (GO:0006325);; Biological Process: chromatin silencing (GO:0006342);; Molecular Function: protein heterodimerization activity (GO:0046982);	K11251|3.8e-67|zma:100216551|K11251 histone H2A | (RefSeq) gpm81a; uncharacterized protein LOC100216551	[B]	Chromatin structure and dynamics	Core histone H2A/H2B/H3/H4	Probable histone H2A variant 3 OS=Oryza sativa subsp. japonica OX=39947 GN=Os03g0743400 PE=2 SV=1	Histone H2A OS=Zea mays OX=4577 GN=100216551 PE=2 SV=1	B	Chromatin structure and dynamics	uncharacterized protein LOC100216551 [Zea mays]
yesuan	lm	5	8178703	4.728911e-06	5.33	C/A	C:709_A:51	0.07	gene-Zm00001eb215120	+	8246507	8249318	5'_67804	--	--	Cellular Component: nucleus (GO:0005634);; Biological Process: regulation of transcription, DNA-templated (GO:0006355);; Biological Process: auxin-activated signaling pathway (GO:0009734);	K14484|1.9e-119|zma:100283579|K14484 auxin-responsive protein IAA | (RefSeq) IAA13 - auxin-responsive Aux/IAA family member	--	--	AUX/IAA family	Auxin-responsive protein IAA13 OS=Oryza sativa subsp. indica OX=39946 GN=IAA13 PE=2 SV=1	Auxin-responsive protein OS=Zea mays OX=4577 GN=100283579 PE=2 SV=1	K	Transcription	IAA13 - auxin-responsive Aux/IAA family member [Zea mays]
yesuan	lm	5	8178703	4.728911e-06	5.33	C/A	C:709_A:51	0.07	gene-Zm00001eb215130	-	8249675	8253552	3'_70972	--	--	Cellular Component: Golgi membrane (GO:0000139);; Molecular Function: GTPase activator activity (GO:0005096);; Cellular Component: endoplasmic reticulum membrane (GO:0005789);; Biological Process: intracellular protein transport (GO:0006886);; Molecular Function: zinc ion binding (GO:0008270);; Cellular Component: COPII vesicle coat (GO:0030127);; Cellular Component: endoplasmic reticulum exit si…	K14006|0.0e+00|zma:103625891|K14006 protein transport protein SEC23 | (RefSeq) protein transport protein sec23-1	[U]	Intracellular trafficking, secretion, and vesicular transport	Sec23/Sec24 trunk domain	--	Protein transport protein SEC23 OS=Zea mays OX=4577 GN=103625891 PE=3 SV=1	U	Intracellular trafficking, secretion, and vesicular transport	protein transport protein sec23-1 [Zea mays]
yesuan	lm	6	8316254	5.442369e-08	7.26	G/A	G:571_A:67	0.11	gene-Zm00001eb260490	+	8264208	8269797	3'_46457	--	--	Molecular Function: mRNA binding (GO:0003729);; Cellular Component: cytoplasm (GO:0005737);; Cellular Component: cytosol (GO:0005829);; Biological Process: regulation of gene expression (GO:0010468);	K13210|0.0e+00|zma:100273619|K13210 far upstream element-binding protein | (RefSeq) uncharacterized protein LOC100273619	[A]	RNA processing and modification	KH domain	--	KH domain-containing protein OS=Zea mays OX=4577 GN=100273619 PE=2 SV=1	A	RNA processing and modification	uncharacterized protein LOC100273619 [Zea mays]
yesuan	lm	6	8316254	5.442369e-08	7.26	G/A	G:571_A:67	0.11	gene-Zm00001eb260500	+	8287998	8288384	3'_27870	[PR]	--	Molecular Function: 2 iron, 2 sulfur cluster binding (GO:0051537);; Biological Process: oxidation-reduction process (GO:0055114);	K13071|6.0e-14|ppp:112284490|K13071 pheophorbide a oxygenase [EC:1.14.15.17] | (RefSeq) pheophorbide a oxygenase, chloroplastic-like	--	--	--	Protochlorophyllide-dependent translocon component 52, chloroplastic OS=Arabidopsis thaliana OX=3702 GN=PTC52 PE=2 SV=1	Protochlorophyllide-dependent translocon component 52 chloroplastic OS=Zea mays OX=4577 GN=ZEAMMB73_Zm00001d035045 PE=4 SV=1	P	Inorganic ion transport and metabolism	Protochlorophyllide-dependent translocon component 52 chloroplastic [Zea mays]
yesuan	lm	6	8316254	5.442369e-08	7.26	G/A	G:571_A:67	0.11	gene-Zm00001eb260510	-	8314533	8325922	--	[S]	Function unknown	Molecular Function: glucosylceramidase activity (GO:0004348);; Biological Process: glucosylceramide catabolic process (GO:0006680);; Molecular Function: beta-glucosidase activity (GO:0008422);; Cellular Component: membrane (GO:0016020);	K17108|0.0e+00|zma:103628955|K17108 non-lysosomal glucosylceramidase [EC:3.2.1.45] | (RefSeq) non-lysosomal glucosylceramidase	[G]	Carbohydrate transport and metabolism	Glycosyl-hydrolase family 116, catalytic region	--	Non-lysosomal glucosylceramidase OS=Zea mays OX=4577 GN=103628955 PE=3 SV=1	G	Carbohydrate transport and metabolism	uncharacterized protein LOC100383283 isoform X1 [Zea mays]
yesuan	lm	6	8316254	5.442369e-08	7.26	G/A	G:571_A:67	0.11	gene-Zm00001eb260530	-	8327983	8330834	3'_11729	[J]	Translation, ribosomal structure and biogenesis	Molecular Function: structural constituent of ribosome (GO:0003735);; Cellular Component: ribosome (GO:0005840);; Biological Process: translation (GO:0006412);	K02884|3.5e-46|egu:105037156|K02884 large subunit ribosomal protein L19 | (RefSeq) 50S ribosomal protein L19, chloroplastic	[J]	Translation, ribosomal structure and biogenesis	Ribosomal protein L19	50S ribosomal protein L19, chloroplastic OS=Spinacia oleracea OX=3562 GN=RPL19 PE=1 SV=2	Pentatricopeptide repeat-containing protein OS=Zea mays OX=4577 GN=ZEAMMB73_Zm00001d035048 PE=3 SV=1	J	Translation, ribosomal structure and biogenesis	50S ribosomal protein L19, chloroplastic [Zea mays]
yesuan	lm	6	8316254	5.442369e-08	7.26	G/A	G:571_A:67	0.11	gene-Zm00001eb260540	-	8330928	8346666	3'_14674	--	--	Biological Process: response to acid chemical (GO:0001101);; Biological Process: regulation of response to biotic stimulus (GO:0002831);; Biological Process: organic acid metabolic process (GO:0006082);; Biological Process: cellular aromatic compound metabolic process (GO:0006725);; Biological Process: biological_process (GO:0008150);; Biological Process: metabolic process (GO:0008152);; Biologic…	--	--	--	--	--	Uncharacterized protein OS=Zea mays OX=4577 PE=2 SV=1	S	Function unknown	unknown [Zea mays]
yesuan	lm	6	8316254	5.442369e-08	7.26	G/A	G:571_A:67	0.11	gene-Zm00001eb260550	-	8346847	8349453	3'_30593	--	--	Biological Process: RNA modification (GO:0009451);; Cellular Component: intracellular membrane-bounded organelle (GO:0043231);	K22733|1.9e-65|cit:102612526|K22733 magnesium transporter | (RefSeq) uncharacterized protein LOC102612526	[R]	General function prediction only	PPR repeat family	Pentatricopeptide repeat-containing protein At1g71490 OS=Arabidopsis thaliana OX=3702 GN=PCMP-E67 PE=2 SV=1	Pentatricopeptide repeat-containing protein OS=Zea mays OX=4577 GN=ZEAMMB73_Zm00001d035048 PE=4 SV=1	S	Function unknown	Pentatricopeptide repeat-containing protein [Zea mays]
yesuan	lm	5	8481135	9.405354e-07	6.03	G/A	G:556_A:78	0.12	gene-Zm00001eb215210	+	8454650	8457959	3'_23176	[J]	Translation, ribosomal structure and biogenesis	Molecular Function: structural constituent of ribosome (GO:0003735);; Cellular Component: mitochondrion (GO:0005739);; Biological Process: translation (GO:0006412);; Cellular Component: small ribosomal subunit (GO:0015935);	K02946|1.3e-54|zma:541869|K02946 small subunit ribosomal protein S10 | (RefSeq) RPS10; ribosomal protein S10	--	--	Ribosomal protein S10p/S20e	Ribosomal protein S10, mitochondrial OS=Pisum sativum OX=3888 GN=RPS10 PE=2 SV=1	40S ribosomal protein S10 mitochondrial OS=Zea mays OX=4577 GN=541869 PE=2 SV=1	J	Translation, ribosomal structure and biogenesis	ribosomal protein S10 [Zea mays]
yesuan	lm	5	8481135	9.405354e-07	6.03	G/A	G:556_A:78	0.12	gene-Zm00001eb215220	-	8458328	8462469	5'_18666	[OJ]	--	Biological Process: peptidyl-lysine modification to peptidyl-hypusine (GO:0008612);; Molecular Function: deoxyhypusine synthase activity (GO:0034038);	K00809|1.5e-208|zma:100282705|K00809 deoxyhypusine synthase [EC:2.5.1.46] | (RefSeq) dhs1; deoxyhypusine synthase 1	[O]	Posttranslational modification, protein turnover, chaperones	Deoxyhypusine synthase	Deoxyhypusine synthase OS=Musa acuminata OX=4641 GN=DHS PE=2 SV=1	Deoxyhypusine synthase OS=Zea mays OX=4577 GN=dhs1 PE=2 SV=1	O	Posttranslational modification, protein turnover, chaperones	deoxyhypusine synthase 1 [Zea mays]
yesuan	lm	5	8481135	9.405354e-07	6.03	G/A	G:556_A:78	0.12	gene-Zm00001eb215230	+	8461721	8462312	3'_18823	--	--	--	--	--	--	--	--	Uncharacterized protein OS=Oryza brachyantha OX=4533 PE=4 SV=1	--	--	--
yesuan	lm	5	8481135	9.405354e-07	6.03	G/A	G:556_A:78	0.12	gene-Zm00001eb215240	-	8480248	8481374	--	--	--	--	--	--	--	Domain of unknown function (DUF4228)	--	Uncharacterized protein OS=Zea mays OX=4577 GN=ZEAMMB73_Zm00001d013311 PE=4 SV=1	S	Function unknown	uncharacterized protein LOC109939420 [Zea mays]
yesuan	lm	5	8481135	9.405354e-07	6.03	G/A	G:556_A:78	0.12	gene-Zm00001eb215250	-	8507879	8508430	3'_26744	--	--	--	K13945|1.6e-07|pavi:110765302|K13945 LOB domain-containing protein 29 | (RefSeq) LOB domain-containing protein 29-like	--	--	Universal stress protein family	Universal stress protein PHOS34 OS=Arabidopsis thaliana OX=3702 GN=PHOS34 PE=1 SV=1	Universal stress protein PHOS34 OS=Zea mays OX=4577 GN=ZEAMMB73_Zm00001d013312 PE=4 SV=1	S	Function unknown	Universal stress protein PHOS34 [Zea mays]
yesuan	lm	5	8481135	9.405354e-07	6.03	G/A	G:556_A:78	0.12	gene-Zm00001eb215260	-	8514505	8516539	3'_33370	--	--	Biological Process: reproduction (GO:0000003);; Molecular Function: nucleotide binding (GO:0000166);; Biological Process: mitotic cell cycle (GO:0000278);; Biological Process: mitotic cytokinesis (GO:0000281);; Biological Process: cytokinesis (GO:0000910);; Molecular Function: molecular_function (GO:0003674);; Molecular Function: catalytic activity (GO:0003824);; Molecular Function: protein kinas…	K14963|1.3e-29|gmx:100814685|K14963 COMPASS component SWD3 | (RefSeq) protein JINGUBANG-like	[R]	General function prediction only	WD domain, G-beta repeat	Protein JINGUBANG OS=Arabidopsis thaliana OX=3702 GN=JGB PE=1 SV=1	Nucleotide binding protein OS=Zea mays OX=4577 PE=2 SV=1	S	Function unknown	uncharacterized protein LOC100280684 [Zea mays]
yesuan	lm	5	8481135	9.405354e-07	6.03	G/A	G:556_A:78	0.12	gene-Zm00001eb215270	-	8517901	8518167	3'_36766	--	--	--	--	--	--	--	--	Uncharacterized protein OS=Zea mays OX=4577 GN=ZEAMMB73_Zm00001d013313 PE=4 SV=1	--	--	hypothetical protein ZEAMMB73_Zm00001d013313 [Zea mays]
yesuan	lm	5	8481135	9.405354e-07	6.03	G/A	G:556_A:78	0.12	gene-Zm00001eb215280	-	8527403	8542361	3'_46268	--	--	Cellular Component: GARP complex (GO:0000938);; Cellular Component: trans-Golgi network (GO:0005802);; Cellular Component: cytosol (GO:0005829);; Biological Process: Golgi organization (GO:0007030);; Biological Process: lysosomal transport (GO:0007041);; Cellular Component: membrane (GO:0016020);; Biological Process: endocytic recycling (GO:0032456);; Biological Process: retrograde transport, end…	K20296|7.6e-234|zma:541772|K20296 vacuolar protein sorting-associated protein 51 | (RefSeq) uncharacterized protein LOC541772	[S]	Function unknown	Vps51/Vps67	Vacuolar protein sorting-associated protein 51 homolog OS=Arabidopsis thaliana OX=3702 GN=VPS51 PE=1 SV=1	Vps51/Vps67 family (Components of vesicular transport) protein OS=Zea mays OX=4577 GN=541772 PE=3 SV=1	S	Function unknown	uncharacterized protein LOC541772 [Zea mays]
yesuan	lm	7	8846242	1.796368e-07	6.75	A/G	A:427_G:261	0.38	gene-Zm00001eb301030	+	8844314	8846468	--	--	--	Biological Process: response to light intensity (GO:0009642);	--	--	--	--	--	Uncharacterized protein OS=Zea mays OX=4577 GN=100193460 PE=2 SV=1	--	--	uncharacterized protein LOC100193460 [Zea mays]
yesuan	lm	7	8846242	1.796368e-07	6.75	A/G	A:427_G:261	0.38	gene-Zm00001eb301040	+	8851904	8860076	5'_5662	[G]	Carbohydrate transport and metabolism	Cellular Component: integral component of membrane (GO:0016021);	--	--	--	BT1 family	Folate-biopterin transporter 1, chloroplastic OS=Arabidopsis thaliana OX=3702 GN=At2g32040 PE=1 SV=2	Folate-biopterin transporter 1 chloroplastic OS=Zea mays OX=4577 GN=100273543 PE=3 SV=1	S	Function unknown	Folate-biopterin transporter 1 chloroplastic [Zea mays]
yesuan	lm	7	8846242	1.796368e-07	6.75	A/G	A:427_G:261	0.38	gene-Zm00001eb301050	+	8860245	8862779	5'_14003	--	--	--	--	--	--	--	--	--	--	--	--
yesuan	lm	7	8846242	1.796368e-07	6.75	A/G	A:427_G:261	0.38	gene-Zm00001eb301060	-	8868374	8872507	3'_22132	--	--	Biological Process: flower development (GO:0009908);; Biological Process: cell differentiation (GO:0030154);	K20553|3.4e-176|osa:4334408|K20553 5'-3' exoribonuclease 4 [EC:3.1.13.-] | (RefSeq) 5'-3' exoribonuclease 4	--	--	Frigida-like protein	FRIGIDA-like protein 4a OS=Arabidopsis thaliana OX=3702 GN=FRL4A PE=2 SV=1	FRIGIDA-like protein OS=Zea mays OX=4577 GN=103631993 PE=3 SV=1	J	Translation, ribosomal structure and biogenesis	FRIGIDA-like protein 4a [Zea mays]
yesuan	lm	5	9022971	2.054060e-06	5.69	C/T	C:684_T:48	0.07	gene-Zm00001eb215420	+	8927253	8930367	3'_92604	--	--	Molecular Function: RNA binding (GO:0003723);	K14525|5.2e-41|dosa:Os04t0428950-00|K14525 ribonucleases P/MRP protein subunit RPP25 [EC:3.1.26.5] | (RefSeq) Os04g0428950; Similar to Ribonuclease P.	[S]	Function unknown	Alba	--	Alba DNA/RNA-binding protein OS=Zea mays OX=4577 GN=ZEAMMB73_Zm00001d013329 PE=4 SV=1	S	Function unknown	glycine-rich cell wall structural protein 1.8 [Zea mays]
yesuan	lm	5	9022971	2.054060e-06	5.69	C/T	C:684_T:48	0.07	gene-Zm00001eb215430	-	8942226	8947188	5'_75783	--	--	Biological Process: reproduction (GO:0000003);; Biological Process: regionalization (GO:0003002);; Biological Process: developmental process involved in reproduction (GO:0003006);; Molecular Function: protein binding (GO:0005515);; Cellular Component: cellular_component (GO:0005575);; Cellular Component: intracellular (GO:0005622);; Cellular Component: obsolete cell (GO:0005623);; Cellular Compon…	K14548|0.0e+00|zma:103625908|K14548 U3 small nucleolar RNA-associated protein 4 | (RefSeq) U3 small nucleolar RNA-associated protein 4 homolog isoform X1	[R]	General function prediction only	Anaphase-promoting complex subunit 4 WD40 domain	WD repeat-containing protein PCN OS=Arabidopsis thaliana OX=3702 GN=PCN PE=2 SV=1	Transducin family protein / WD-40 repeat family protein OS=Zea mays OX=4577 GN=103625908 PE=4 SV=1	S	Function unknown	WD repeat-containing protein PCN isoform X1 [Zea mays]
yesuan	lm	5	9022971	2.054060e-06	5.69	C/T	C:684_T:48	0.07	gene-Zm00001eb215440	-	8967603	8972480	5'_50491	--	--	Cellular Component: nucleus (GO:0005634);; Biological Process: regulation of transcription, DNA-templated (GO:0006355);; Molecular Function: zinc ion binding (GO:0008270);; Molecular Function: sequence-specific DNA binding (GO:0043565);	K21444|4.4e-38|dzi:111309072|K21444 poly(rC)-binding protein 3/4 | (RefSeq) KH domain-containing protein HEN4 isoform X1	[K]	Transcription	CCT motif	GATA transcription factor 19 OS=Oryza sativa subsp. japonica OX=39947 GN=GATA19 PE=2 SV=2	GATA transcription factor 25 (Fragment) OS=Zea mays OX=4577 GN=ZIM2 PE=2 SV=1	K	Transcription	ZIM transcription factor, partial [Zea mays]
yesuan	lm	5	9022971	2.054060e-06	5.69	C/T	C:684_T:48	0.07	gene-Zm00001eb215450	-	8973591	8975811	5'_47160	[J]	Translation, ribosomal structure and biogenesis	Molecular Function: structural constituent of ribosome (GO:0003735);; Cellular Component: ribosome (GO:0005840);; Biological Process: translation (GO:0006412);	K02935|5.1e-82|zma:100284007|K02935 large subunit ribosomal protein L7/L12 | (RefSeq) 50S ribosomal protein L12-2	[J]	Translation, ribosomal structure and biogenesis	Ribosomal protein L7/L12 C-terminal domain	50S ribosomal protein L12, cyanelle OS=Cyanophora paradoxa OX=2762 GN=rpl12 PE=3 SV=1	50S ribosomal protein L12-2 OS=Zea mays OX=4577 GN=ZEAMMB73_Zm00001d013332 PE=3 SV=1	J	Translation, ribosomal structure and biogenesis	50S ribosomal protein L12-2 [Zea mays]
yesuan	lm	5	9022971	2.054060e-06	5.69	C/T	C:684_T:48	0.07	gene-Zm00001eb215460	-	8977277	8978001	5'_44970	--	--	--	--	--	--	--	--	Uncharacterized protein OS=Zea mays OX=4577 GN=ZEAMMB73_Zm00001d013333 PE=4 SV=1	--	--	uncharacterized protein LOC100275327 [Zea mays]
yesuan	lm	5	9022971	2.054060e-06	5.69	C/T	C:684_T:48	0.07	gene-Zm00001eb215470	+	9011900	9017712	3'_5259	--	--	Molecular Function: ATP transmembrane transporter activity (GO:0005347);; Cellular Component: chloroplast envelope (GO:0009941);; Cellular Component: integral component of membrane (GO:0016021);	K15115|6.2e-158|zma:100192670|K15115 solute carrier family 25 (mitochondrial folate transporter), member 32 | (RefSeq) uncharacterized LOC100192670	[C]	Energy production and conversion	Mitochondrial carrier protein	Folate transporter 1, chloroplastic OS=Arabidopsis thaliana OX=3702 GN=FOLT1 PE=2 SV=1	Uncharacterized protein OS=Zea mays OX=4577 PE=2 SV=1	C	Energy production and conversion	uncharacterized protein LOC100192670 [Zea mays]
yesuan	lm	5	9022971	2.054060e-06	5.69	C/T	C:684_T:48	0.07	gene-Zm00001eb215480	+	9019243	9024872	--	--	--	Molecular Function: protein disulfide isomerase activity (GO:0003756);; Cellular Component: endoplasmic reticulum (GO:0005783);; Molecular Function: oxidoreductase activity, acting on a sulfur group of donors, disulfide as acceptor (GO:0016671);	K10950|6.8e-167|zma:100383981|K10950 ERO1-like protein alpha [EC:1.8.4.-] | (RefSeq) uncharacterized protein LOC100383981	[OU]	--	Endoplasmic Reticulum Oxidoreductin 1 (ERO1)	Endoplasmic reticulum oxidoreductin-1 OS=Arabidopsis thaliana OX=3702 GN=AERO1 PE=1 SV=1	Uncharacterized protein OS=Zea mays OX=4577 PE=2 SV=1	--	--	uncharacterized protein LOC100383981 isoform X1 [Zea mays]
yesuan	lm	5	9022971	2.054060e-06	5.69	C/T	C:684_T:48	0.07	gene-Zm00001eb215490	-	9043593	9044399	3'_20622	--	--	Biological Process: hydrotropism (GO:0010274);	--	--	--	Protein of unknown function, DUF617	--	Protein MIZU-KUSSEI 1 OS=Zea mays OX=4577 GN=103627985 PE=4 SV=1	S	Function unknown	Protein MIZU-KUSSEI 1 [Zea mays]
yesuan	lm	5	9022971	2.054060e-06	5.69	C/T	C:684_T:48	0.07	gene-Zm00001eb215500	-	9050537	9052248	3'_27566	[T]	Signal transduction mechanisms	Molecular Function: phosphorelay sensor kinase activity (GO:0000155);; Cellular Component: integral component of membrane (GO:0016021);	K14509|6.0e-70|zma:100126971|K14509 ethylene receptor [EC:2.7.13.-] | (RefSeq) ethylene receptor1-25	[T]	Signal transduction mechanisms	Histidine kinase-, DNA gyrase B-, and HSP90-like ATPase	Probable ethylene response sensor 1 OS=Oryza sativa subsp. indica OX=39946 GN=ERS1 PE=2 SV=1	Ethylene receptor1-14 OS=Zea mays OX=4577 GN=100126971 PE=4 SV=1	T	Signal transduction mechanisms	ethylene receptor1-14 [Zea mays]
yesuan	lm	5	9022971	2.054060e-06	5.69	C/T	C:684_T:48	0.07	gene-Zm00001eb215510	+	9064321	9067150	5'_41350	--	--	--	--	--	--	--	--	--	--	--	--
yesuan	lm	5	9022971	2.054060e-06	5.69	C/T	C:684_T:48	0.07	gene-Zm00001eb215520	-	9068518	9070508	3'_45547	--	--	Molecular Function: transferase activity (GO:0016740);	K20784|5.0e-07|vcn:VOLCADRAFT_77645|K20784 arabinosyltransferase [EC:2.4.2.-] | (RefSeq) hypothetical protein	--	--	Nucleotide-diphospho-sugar transferase	Uncharacterized protein At1g28695 OS=Arabidopsis thaliana OX=3702 GN=At1g28695 PE=2 SV=1	Nucleotide-diphospho-sugar transferase family protein OS=Zea mays OX=4577 GN=100273320 PE=2 SV=1	S	Function unknown	regulatory protein [Zea mays]
yesuan	lm	8	9127685	2.065963e-07	6.68	C/A	C:708_A:26	0.04	gene-Zm00001eb334580	+	9191861	9202164	5'_64176	--	--	Molecular Function: nucleic acid binding (GO:0003676);; Molecular Function: RNA-DNA hybrid ribonuclease activity (GO:0004523);; Biological Process: DNA integration (GO:0015074);	--	--	--	--	Probable protein phosphatase 2C 48 OS=Oryza sativa subsp. japonica OX=39947 GN=Os05g0358500 PE=2 SV=1	Ribonuclease H OS=Zea mays OX=4577 GN=Z092E12.19 PE=4 SV=1	L	Replication, recombination and repair	putative prpol [Zea mays]
yesuan	lm	8	9127685	2.065963e-07	6.68	C/A	C:708_A:26	0.04	gene-Zm00001eb334590	-	9215033	9216480	3'_87348	--	--	--	--	--	--	--	--	Uncharacterized protein OS=Zea mays OX=4577 GN=ZEAMMB73_Zm00001d008454 PE=4 SV=1	--	--	uncharacterized protein LOC100280435 [Zea mays]
yesuan	lm	5	9132208	4.704469e-06	5.33	A/G	A:373_G:253	0.4	gene-Zm00001eb215490	-	9043593	9044399	5'_87809	--	--	Biological Process: hydrotropism (GO:0010274);	--	--	--	Protein of unknown function, DUF617	--	Protein MIZU-KUSSEI 1 OS=Zea mays OX=4577 GN=103627985 PE=4 SV=1	S	Function unknown	Protein MIZU-KUSSEI 1 [Zea mays]
yesuan	lm	5	9132208	4.704469e-06	5.33	A/G	A:373_G:253	0.4	gene-Zm00001eb215500	-	9050537	9052248	5'_79960	[T]	Signal transduction mechanisms	Molecular Function: phosphorelay sensor kinase activity (GO:0000155);; Cellular Component: integral component of membrane (GO:0016021);	K14509|6.0e-70|zma:100126971|K14509 ethylene receptor [EC:2.7.13.-] | (RefSeq) ethylene receptor1-25	[T]	Signal transduction mechanisms	Histidine kinase-, DNA gyrase B-, and HSP90-like ATPase	Probable ethylene response sensor 1 OS=Oryza sativa subsp. indica OX=39946 GN=ERS1 PE=2 SV=1	Ethylene receptor1-14 OS=Zea mays OX=4577 GN=100126971 PE=4 SV=1	T	Signal transduction mechanisms	ethylene receptor1-14 [Zea mays]
yesuan	lm	5	9132208	4.704469e-06	5.33	A/G	A:373_G:253	0.4	gene-Zm00001eb215510	+	9064321	9067150	3'_65058	--	--	--	--	--	--	--	--	--	--	--	--
yesuan	lm	5	9132208	4.704469e-06	5.33	A/G	A:373_G:253	0.4	gene-Zm00001eb215520	-	9068518	9070508	5'_61700	--	--	Molecular Function: transferase activity (GO:0016740);	K20784|5.0e-07|vcn:VOLCADRAFT_77645|K20784 arabinosyltransferase [EC:2.4.2.-] | (RefSeq) hypothetical protein	--	--	Nucleotide-diphospho-sugar transferase	Uncharacterized protein At1g28695 OS=Arabidopsis thaliana OX=3702 GN=At1g28695 PE=2 SV=1	Nucleotide-diphospho-sugar transferase family protein OS=Zea mays OX=4577 GN=100273320 PE=2 SV=1	S	Function unknown	regulatory protein [Zea mays]
yesuan	lm	5	9132208	4.704469e-06	5.33	A/G	A:373_G:253	0.4	gene-Zm00001eb215540	+	9130817	9134337	--	--	--	Molecular Function: molecular_function (GO:0003674);; Molecular Function: nucleic acid binding (GO:0003676);; Molecular Function: RNA binding (GO:0003723);; Molecular Function: mRNA binding (GO:0003729);; Molecular Function: binding (GO:0005488);; Molecular Function: protein binding (GO:0005515);; Cellular Component: cellular_component (GO:0005575);; Cellular Component: intracellular (GO:0005622)…	--	--	--	FHA domain	FHA domain-containing protein At4g14490 OS=Arabidopsis thaliana OX=3702 GN=At4g14490 PE=1 SV=1	Kinetoplast-associated protein OS=Zea mays OX=4577 GN=ZEAMMB73_Zm00001d013342 PE=4 SV=1	S	Function unknown	uncharacterized protein LOC100281140 isoform X2 [Zea mays]
yesuan	lm	5	9132208	4.704469e-06	5.33	A/G	A:373_G:253	0.4	gene-Zm00001eb215550	-	9133959	9145375	3'_1751	[OT]	--	Molecular Function: molecular_function (GO:0003674);; Molecular Function: binding (GO:0005488);; Cellular Component: cellular_component (GO:0005575);; Cellular Component: intracellular (GO:0005622);; Cellular Component: obsolete cell (GO:0005623);; Cellular Component: nucleus (GO:0005634);; Molecular Function: amino acid binding (GO:0016597);; Molecular Function: carboxylic acid binding (GO:00314…	--	--	--	ACT domain	ACT domain-containing protein ACR3 OS=Arabidopsis thaliana OX=3702 GN=ACR3 PE=2 SV=1	Uncharacterized protein OS=Zea mays OX=4577 PE=2 SV=1	S	Function unknown	uncharacterized protein LOC100279264 [Zea mays]
yesuan	lm	5	9132208	4.704469e-06	5.33	A/G	A:373_G:253	0.4	gene-Zm00001eb215560	-	9215762	9227654	3'_83554	--	--	Cellular Component: nucleus (GO:0005634);; Biological Process: transcription, DNA-templated (GO:0006351);; Biological Process: developmental process (GO:0032502);	K22382|1.6e-10|oeu:111408549|K22382 WD repeat-containing protein 26 | (RefSeq) WD repeat-containing protein 26 homolog	--	--	WRC	Growth-regulating factor 6 OS=Oryza sativa subsp. japonica OX=39947 GN=GRF6 PE=2 SV=2	WRC domain-containing protein OS=Zea mays OX=4577 PE=2 SV=1	K	Transcription	unknown [Zea mays]
yesuan	lm	5	9132390	7.920577e-06	5.1	G/A	G:415_A:293	0.41	gene-Zm00001eb215490	-	9043593	9044399	5'_87991	--	--	Biological Process: hydrotropism (GO:0010274);	--	--	--	Protein of unknown function, DUF617	--	Protein MIZU-KUSSEI 1 OS=Zea mays OX=4577 GN=103627985 PE=4 SV=1	S	Function unknown	Protein MIZU-KUSSEI 1 [Zea mays]
yesuan	lm	5	9132390	7.920577e-06	5.1	G/A	G:415_A:293	0.41	gene-Zm00001eb215500	-	9050537	9052248	5'_80142	[T]	Signal transduction mechanisms	Molecular Function: phosphorelay sensor kinase activity (GO:0000155);; Cellular Component: integral component of membrane (GO:0016021);	K14509|6.0e-70|zma:100126971|K14509 ethylene receptor [EC:2.7.13.-] | (RefSeq) ethylene receptor1-25	[T]	Signal transduction mechanisms	Histidine kinase-, DNA gyrase B-, and HSP90-like ATPase	Probable ethylene response sensor 1 OS=Oryza sativa subsp. indica OX=39946 GN=ERS1 PE=2 SV=1	Ethylene receptor1-14 OS=Zea mays OX=4577 GN=100126971 PE=4 SV=1	T	Signal transduction mechanisms	ethylene receptor1-14 [Zea mays]
yesuan	lm	5	9132390	7.920577e-06	5.1	G/A	G:415_A:293	0.41	gene-Zm00001eb215510	+	9064321	9067150	3'_65240	--	--	--	--	--	--	--	--	--	--	--	--
yesuan	lm	5	9132390	7.920577e-06	5.1	G/A	G:415_A:293	0.41	gene-Zm00001eb215520	-	9068518	9070508	5'_61882	--	--	Molecular Function: transferase activity (GO:0016740);	K20784|5.0e-07|vcn:VOLCADRAFT_77645|K20784 arabinosyltransferase [EC:2.4.2.-] | (RefSeq) hypothetical protein	--	--	Nucleotide-diphospho-sugar transferase	Uncharacterized protein At1g28695 OS=Arabidopsis thaliana OX=3702 GN=At1g28695 PE=2 SV=1	Nucleotide-diphospho-sugar transferase family protein OS=Zea mays OX=4577 GN=100273320 PE=2 SV=1	S	Function unknown	regulatory protein [Zea mays]
yesuan	lm	5	9132390	7.920577e-06	5.1	G/A	G:415_A:293	0.41	gene-Zm00001eb215540	+	9130817	9134337	--	--	--	Molecular Function: molecular_function (GO:0003674);; Molecular Function: nucleic acid binding (GO:0003676);; Molecular Function: RNA binding (GO:0003723);; Molecular Function: mRNA binding (GO:0003729);; Molecular Function: binding (GO:0005488);; Molecular Function: protein binding (GO:0005515);; Cellular Component: cellular_component (GO:0005575);; Cellular Component: intracellular (GO:0005622)…	--	--	--	FHA domain	FHA domain-containing protein At4g14490 OS=Arabidopsis thaliana OX=3702 GN=At4g14490 PE=1 SV=1	Kinetoplast-associated protein OS=Zea mays OX=4577 GN=ZEAMMB73_Zm00001d013342 PE=4 SV=1	S	Function unknown	uncharacterized protein LOC100281140 isoform X2 [Zea mays]
yesuan	lm	5	9132390	7.920577e-06	5.1	G/A	G:415_A:293	0.41	gene-Zm00001eb215550	-	9133959	9145375	3'_1569	[OT]	--	Molecular Function: molecular_function (GO:0003674);; Molecular Function: binding (GO:0005488);; Cellular Component: cellular_component (GO:0005575);; Cellular Component: intracellular (GO:0005622);; Cellular Component: obsolete cell (GO:0005623);; Cellular Component: nucleus (GO:0005634);; Molecular Function: amino acid binding (GO:0016597);; Molecular Function: carboxylic acid binding (GO:00314…	--	--	--	ACT domain	ACT domain-containing protein ACR3 OS=Arabidopsis thaliana OX=3702 GN=ACR3 PE=2 SV=1	Uncharacterized protein OS=Zea mays OX=4577 PE=2 SV=1	S	Function unknown	uncharacterized protein LOC100279264 [Zea mays]
yesuan	lm	5	9132390	7.920577e-06	5.1	G/A	G:415_A:293	0.41	gene-Zm00001eb215560	-	9215762	9227654	3'_83372	--	--	Cellular Component: nucleus (GO:0005634);; Biological Process: transcription, DNA-templated (GO:0006351);; Biological Process: developmental process (GO:0032502);	K22382|1.6e-10|oeu:111408549|K22382 WD repeat-containing protein 26 | (RefSeq) WD repeat-containing protein 26 homolog	--	--	WRC	Growth-regulating factor 6 OS=Oryza sativa subsp. japonica OX=39947 GN=GRF6 PE=2 SV=2	WRC domain-containing protein OS=Zea mays OX=4577 PE=2 SV=1	K	Transcription	unknown [Zea mays]
yesuan	lm	2	9431159	5.912985e-06	5.23	T/C	T:536_C:6	0.01	gene-Zm00001eb070240	+	9335340	9338253	3'_92906	--	--	Cellular Component: cytoplasm (GO:0005737);; Biological Process: autophagy (GO:0006914);; Biological Process: cellular response to nitrogen starvation (GO:0006995);	K08341|8.9e-60|sbi:110436610|K08341 GABA(A) receptor-associated protein | (RefSeq) autophagy-related protein 8C-like	[Z]	Cytoskeleton	Autophagy protein Atg8 ubiquitin like	Autophagy-related protein 8C OS=Oryza sativa subsp. indica OX=39946 GN=ATG8C PE=3 SV=2	Autophagy-related protein OS=Sorghum bicolor OX=4558 GN=SORBI_3006G220900 PE=3 SV=1	Z	Cytoskeleton	Autophagy-related protein 8C [Zea mays]
yesuan	lm	2	9431159	5.912985e-06	5.23	T/C	T:536_C:6	0.01	gene-Zm00001eb070250	-	9343742	9346810	5'_84349	[E]	Amino acid transport and metabolism	Molecular Function: aminomethyltransferase activity (GO:0004047);; Cellular Component: mitochondrion (GO:0005739);; Molecular Function: transaminase activity (GO:0008483);; Biological Process: glycine decarboxylation via glycine cleavage system (GO:0019464);; Biological Process: methylation (GO:0032259);	K00605|5.4e-234|zma:100279332|K00605 aminomethyltransferase [EC:2.1.2.10] | (RefSeq) IDP232; uncharacterized protein LOC100279332	[E]	Amino acid transport and metabolism	Aminomethyltransferase folate-binding domain	Aminomethyltransferase, mitochondrial OS=Flaveria pringlei OX=4226 GN=GDCST PE=2 SV=1	Aminomethyltransferase OS=Zea mays OX=4577 GN=100279332 PE=2 SV=1	E	Amino acid transport and metabolism	uncharacterized protein LOC100279332 [Zea mays]
yesuan	lm	2	9431159	5.912985e-06	5.23	T/C	T:536_C:6	0.01	gene-Zm00001eb070260	-	9347873	9351267	5'_79892	--	--	Cellular Component: signal recognition particle, endoplasmic reticulum targeting (GO:0005786);; Biological Process: SRP-dependent cotranslational protein targeting to membrane (GO:0006614);; Molecular Function: 7S RNA binding (GO:0008312);; Molecular Function: endoplasmic reticulum signal peptide binding (GO:0030942);	K03104|5.7e-52|zma:100280752|K03104 signal recognition particle subunit SRP14 | (RefSeq) signal recognition particle 14 kDa protein	[U]	Intracellular trafficking, secretion, and vesicular transport	Signal recognition particle 14kD protein	Signal recognition particle 14 kDa protein OS=Oryza sativa subsp. japonica OX=39947 GN=SRP14 PE=2 SV=1	Signal recognition particle 14 kDa protein OS=Zea mays OX=4577 GN=100280752 PE=2 SV=1	U	Intracellular trafficking, secretion, and vesicular transport	signal recognition particle 14 kDa protein [Zea mays]
yesuan	lm	2	9431159	5.912985e-06	5.23	T/C	T:536_C:6	0.01	gene-Zm00001eb070270	-	9352213	9355778	5'_75381	[CIR]	--	Molecular Function: FMN binding (GO:0010181);; Molecular Function: oxidoreductase activity (GO:0016491);	K11517|2.1e-197|zma:100285987|K11517 (S)-2-hydroxy-acid oxidase [EC:1.1.3.15] | (RefSeq) hao1; hydroxyacid oxidase 1	[C]	Energy production and conversion	FMN-dependent dehydrogenase	Peroxisomal (S)-2-hydroxy-acid oxidase GLO2 OS=Oryza sativa subsp. indica OX=39946 GN=GLO2 PE=3 SV=2	(S)-2-hydroxy-acid oxidase OS=Zea mays OX=4577 GN=100285987 PE=2 SV=1	C	Energy production and conversion	uncharacterized protein LOC100285987 isoform X3 [Zea mays]
yesuan	lm	2	9431159	5.912985e-06	5.23	T/C	T:536_C:6	0.01	gene-Zm00001eb070280	-	9356706	9360966	5'_70193	[CIR]	--	Molecular Function: L-lactate dehydrogenase activity (GO:0004459);; Cellular Component: peroxisome (GO:0005777);; Molecular Function: glycolate oxidase activity (GO:0008891);; Molecular Function: FMN binding (GO:0010181);; Biological Process: lactate oxidation (GO:0019516);	K11517|9.4e-207|sbi:8074729|K11517 (S)-2-hydroxy-acid oxidase [EC:1.1.3.15] | (RefSeq) peroxisomal (S)-2-hydroxy-acid oxidase GLO3 isoform X1	[C]	Energy production and conversion	FMN-dependent dehydrogenase	Peroxisomal (S)-2-hydroxy-acid oxidase GLO3 OS=Oryza sativa subsp. indica OX=39946 GN=GLO3 PE=3 SV=1	(S)-2-hydroxy-acid oxidase OS=Zea mays OX=4577 GN=ZEAMMB73_Zm00001d002261 PE=3 SV=1	C	Energy production and conversion	Peroxisomal (S)-2-hydroxy-acid oxidase GLO1 [Zea mays]
yesuan	lm	2	9431159	5.912985e-06	5.23	T/C	T:536_C:6	0.01	gene-Zm00001eb070290	+	9390521	9395302	3'_35857	--	--	Cellular Component: cellular_component (GO:0005575);; Cellular Component: obsolete cell (GO:0005623);; Cellular Component: plasma membrane (GO:0005886);; Cellular Component: membrane (GO:0016020);; Cellular Component: intrinsic component of membrane (GO:0031224);; Cellular Component: anchored component of membrane (GO:0031225);; Cellular Component: intrinsic component of plasma membrane (GO:00312…	--	--	--	SPARK	Uncharacterized GPI-anchored protein At4g28100 OS=Arabidopsis thaliana OX=3702 GN=At4g28100 PE=2 SV=1	Uncharacterized protein OS=Zea mays OX=4577 PE=2 SV=1	S	Function unknown	unknown [Zea mays]
yesuan	lm	2	9431159	5.912985e-06	5.23	T/C	T:536_C:6	0.01	gene-Zm00001eb070300	-	9392160	9393080	5'_38079	[E]	Amino acid transport and metabolism	Molecular Function: aminopeptidase activity (GO:0004177);; Cellular Component: cytoplasm (GO:0005737);; Biological Process: proteolysis (GO:0006508);; Cellular Component: chloroplast (GO:0009507);; Biological Process: peptide catabolic process (GO:0043171);	K01256|3.6e-79|zma:100280242|K01256 aminopeptidase N [EC:3.4.11.2] | (RefSeq) uncharacterized protein LOC100280242	[EO]	--	Domain of unknown function (DUF3458_C) ARM repeats	Puromycin-sensitive aminopeptidase OS=Oryza sativa subsp. japonica OX=39947 GN=Os08g0562700 PE=2 SV=1	Peptidase M1 family protein OS=Zea mays OX=4577 GN=ZEAMMB73_Zm00001d002263 PE=4 SV=1	--	--	Peptidase M1 family protein [Zea mays]
yesuan	lm	2	9431159	5.912985e-06	5.23	T/C	T:536_C:6	0.01	gene-Zm00001eb070310	+	9429781	9435001	--	[E]	Amino acid transport and metabolism	Cellular Component: peroxisome (GO:0005777);; Biological Process: polyamine catabolic process (GO:0006598);; Molecular Function: methyltransferase activity (GO:0008168);; Molecular Function: oxidoreductase activity (GO:0016491);; Biological Process: methylation (GO:0032259);; Molecular Function: polyamine oxidase activity (GO:0046592);	K17839|2.5e-278|zma:101027113|K17839 polyamine oxidase [EC:1.5.3.17 1.5.3.-] | (RefSeq) lysine-specific histone demethylase 1 isoform 2	[Q]	Secondary metabolites biosynthesis, transport and catabolism	Flavin containing amine oxidoreductase	Polyamine oxidase 3 OS=Oryza sativa subsp. japonica OX=39947 GN=PAO3 PE=1 SV=2	Lysine-specific histone demethylase 1 OS=Zea mays OX=4577 GN=101027113 PE=4 SV=1	Q	Secondary metabolites biosynthesis, transport and catabolism	lysine-specific histone demethylase 1 isoform 1 [Zea mays]
yesuan	lm	2	9431159	5.912985e-06	5.23	T/C	T:536_C:6	0.01	gene-Zm00001eb070320	+	9436920	9439187	5'_5761	--	--	Molecular Function: protein binding (GO:0005515);	K11684|6.4e-35|lang:109325171|K11684 bromodomain-containing factor 1 | (RefSeq) transcription factor GTE4-like	[K]	Transcription	Bromodomain extra-terminal - transcription regulation	Transcription factor GTE3, chloroplastic OS=Arabidopsis thaliana OX=3702 GN=GTE3 PE=1 SV=1	Transcription factor GTE7 OS=Zea mays OX=4577 GN=100274549 PE=2 SV=1	K	Transcription	uncharacterized protein LOC100274549 [Zea mays]
yesuan	lm	2	9431159	5.912985e-06	5.23	T/C	T:536_C:6	0.01	gene-Zm00001eb070330	-	9441863	9445882	3'_10704	[P]	Inorganic ion transport and metabolism	Biological Process: potassium ion transport (GO:0006813);; Molecular Function: potassium ion transmembrane transporter activity (GO:0015079);; Cellular Component: membrane (GO:0016020);; Cellular Component: integral component of membrane (GO:0016021);	K03549|0.0e+00|zma:103645925|K03549 KUP system potassium uptake protein | (RefSeq) potassium transporter 26	--	--	K+ potassium transporter	Potassium transporter 26 OS=Oryza sativa subsp. japonica OX=39947 GN=HAK26 PE=2 SV=1	Potassium transporter OS=Zea mays OX=4577 GN=103645925 PE=3 SV=1	P	Inorganic ion transport and metabolism	potassium transporter 26 [Zea mays]
yesuan	lm	2	9431159	5.912985e-06	5.23	T/C	T:536_C:6	0.01	gene-Zm00001eb070340	+	9446150	9447205	5'_14991	--	--	Molecular Function: molecular_function (GO:0003674);; Molecular Function: catalytic activity (GO:0003824);; Biological Process: cellular protein modification process (GO:0006464);; Biological Process: protein methylation (GO:0006479);; Biological Process: nitrogen compound metabolic process (GO:0006807);; Biological Process: biological_process (GO:0008150);; Biological Process: metabolic process …	--	--	--	--	--	Uncharacterized protein OS=Zea mays OX=4577 PE=2 SV=1	S	Function unknown	uncharacterized protein LOC100502423 [Zea mays]
yesuan	lm	2	9431159	5.912985e-06	5.23	T/C	T:536_C:6	0.01	gene-Zm00001eb070350	+	9450544	9451112	5'_19385	--	--	--	K13456|3.0e-07|dosa:Os03t0848600-01|K13456 RPM1-interacting protein 4 | (RefSeq) Os03g0848600; Similar to NOI protein.	--	--	Cleavage site for pathogenic type III effector avirulence factor Avr	Protein NOI4 OS=Arabidopsis thaliana OX=3702 GN=NOI4 PE=1 SV=1	Nitrate-induced NOI protein OS=Zea mays OX=4577 GN=100282006 PE=4 SV=1	S	Function unknown	nitrate-induced NOI protein [Zea mays]
yesuan	lm	2	9431159	5.912985e-06	5.23	T/C	T:536_C:6	0.01	gene-Zm00001eb070360	-	9451510	9460941	3'_20351	--	--	Molecular Function: protein phosphatase binding (GO:0019903);; Biological Process: regulation of phosphoprotein phosphatase activity (GO:0043666);	K15501|0.0e+00|zma:100216566|K15501 serine/threonine-protein phosphatase 6 regulatory subunit 3 | (RefSeq) cl8900_1(115); SIT4 phosphatase-associated family protein isoform X1	[D]	Cell cycle control, cell division, chromosome partitioning	SIT4 phosphatase-associated protein	--	SIT4 phosphatase-associated family protein OS=Zea mays OX=4577 GN=100216566 PE=3 SV=1	D	Cell cycle control, cell division, chromosome partitioning	uncharacterized protein LOC100216566 [Zea mays]
yesuan	lm	5	9694413	2.966832e-06	5.53	G/T	G:631_T:47	0.07	gene-Zm00001eb215600	+	9603277	9609032	3'_85381	--	--	Molecular Function: actin binding (GO:0003779);; Cellular Component: cytoplasm (GO:0005737);; Cellular Component: cytoskeleton (GO:0005856);; Biological Process: actin cytoskeleton organization (GO:0030036);; Molecular Function: protein kinase A regulatory subunit binding (GO:0034237);; Molecular Function: Arp2/3 complex binding (GO:0071933);; Biological Process: positive regulation of Arp2/3 com…	--	--	--	--	--	Protein SCAR OS=Zea mays OX=4577 GN=ZEAMMB73_Zm00001d022570 PE=3 SV=1	S	Function unknown	hypothetical protein ZEAMMB73_Zm00001d022570 [Zea mays]
yesuan	lm	5	9694413	2.966832e-06	5.53	G/T	G:631_T:47	0.07	gene-Zm00001eb215610	+	9625240	9629237	3'_65176	--	--	Biological Process: regulation of transcription, DNA-templated (GO:0006355);; Molecular Function: protein dimerization activity (GO:0046983);	K18878|9.4e-30|cann:107866053|K18878 BHLH transcription factor Upa20 | (RefSeq) Upa20; transcription factor bHLH137-like	--	--	Helix-loop-helix DNA-binding domain	Transcription factor bHLH49 OS=Arabidopsis thaliana OX=3702 GN=BHLH49 PE=1 SV=1	Transcription factor bHLH62 OS=Zea mays OX=4577 GN=ZEAMMB73_Zm00001d013357 PE=3 SV=1	K	Transcription	transcription factor bHLH49 isoform X2 [Zea mays]
yesuan	lm	5	9694413	2.966832e-06	5.53	G/T	G:631_T:47	0.07	gene-Zm00001eb215620	-	9687937	9699401	--	[L]	Replication, recombination and repair	Molecular Function: nucleic acid binding (GO:0003676);; Molecular Function: helicase activity (GO:0004386);; Molecular Function: ATP binding (GO:0005524);	K14810|4.4e-204|zma:100273968|K14810 ATP-dependent RNA helicase DDX56/DBP9 [EC:3.6.4.13] | (RefSeq) pco063852; uncharacterized protein LOC100273968	[A]	RNA processing and modification	Helicase conserved C-terminal domain	DEAD-box ATP-dependent RNA helicase 16 OS=Oryza sativa subsp. japonica OX=39947 GN=Os03g0728800 PE=2 SV=1	DEAD-box ATP-dependent RNA helicase 16 OS=Zea mays OX=4577 GN=100273968 PE=2 SV=1	A	RNA processing and modification	uncharacterized protein LOC100273968 [Zea mays]
yesuan	lm	5	9694413	2.966832e-06	5.53	G/T	G:631_T:47	0.07	gene-Zm00001eb215640	+	9698957	9701413	5'_4544	--	--	--	--	--	--	--	--	DNA binding OS=Zea mays OX=4577 GN=100278543 PE=4 SV=1	S	Function unknown	uncharacterized protein LOC100278543 isoform 1 [Zea mays]
yesuan	lm	5	9694413	2.966832e-06	5.53	G/T	G:631_T:47	0.07	gene-Zm00001eb215650	-	9702544	9706836	3'_8131	--	--	Cellular Component: integral component of membrane (GO:0016021);	--	--	--	DnaJ domain	--	Chaperone DnaJ-domain superfamily protein OS=Zea mays OX=4577 GN=100283856 PE=2 SV=1	U	Intracellular trafficking, secretion, and vesicular transport	uncharacterized protein LOC100283856 [Zea mays]
yesuan	lm	5	9694413	2.966832e-06	5.53	G/T	G:631_T:47	0.07	gene-Zm00001eb215660	+	9752861	9757248	5'_58448	--	--	Cellular Component: nucleus (GO:0005634);; Biological Process: DNA repair (GO:0006281);; Biological Process: protein monoubiquitination (GO:0006513);; Biological Process: interstrand cross-link repair (GO:0036297);; Cellular Component: Fanconi anaemia nuclear complex (GO:0043240);; Molecular Function: ubiquitin protein ligase activity (GO:0061630);	K10606|1.0e-149|zma:100192745|K10606 E3 ubiquitin-protein ligase FANCL [EC:2.3.2.27] | (RefSeq) ubiquitin ligase protein FANCL	[O]	Posttranslational modification, protein turnover, chaperones	FANCL UBC-like domain 3	--	Zinc ion binding OS=Zea mays OX=4577 GN=100192745 PE=2 SV=1	O	Posttranslational modification, protein turnover, chaperones	ubiquitin ligase protein FANCL isoform X4 [Zea mays]
yesuan	lm	5	10582001	8.692324e-06	5.06	A/C	A:554_C:158	0.22	gene-Zm00001eb215930	+	10486336	10491843	3'_90158	--	--	Molecular Function: protein tyrosine phosphatase activity (GO:0004725);	K18081|1.5e-101|zma:103643201|K18081 myotubularin-related protein 1/2 [EC:3.1.3.64 3.1.3.95] | (RefSeq) phosphatidylinositol-3-phosphatase myotubularin-1	[IU]	--	Myotubularin-like phosphatase domain	Phosphatidylinositol-3-phosphatase myotubularin-2 OS=Arabidopsis thaliana OX=3702 GN=MTM2 PE=1 SV=1	Phosphatidylinositol-3-phosphatase myotubularin-1 OS=Zea mays OX=4577 GN=ZEAMMB73_Zm00001d031973 PE=4 SV=1	--	--	phosphatidylinositol-3-phosphatase myotubularin-1 [Zea mays]
yesuan	lm	5	10582001	8.692324e-06	5.06	A/C	A:554_C:158	0.22	gene-Zm00001eb215950	+	10492424	10493905	3'_88096	--	--	Molecular Function: phosphatidylinositol-3-phosphatase activity (GO:0004438);; Biological Process: phosphatidylinositol dephosphorylation (GO:0046856);	K18081|1.1e-12|zma:103643201|K18081 myotubularin-related protein 1/2 [EC:3.1.3.64 3.1.3.95] | (RefSeq) phosphatidylinositol-3-phosphatase myotubularin-1	--	--	--	--	Phosphatidylinositol-3-phosphatase myotubularin-1 OS=Zea mays OX=4577 GN=ZEAMMB73_Zm00001d013393 PE=4 SV=1	--	--	Phosphatidylinositol-3-phosphatase myotubularin-1 [Zea mays]
yesuan	lm	5	10582001	8.692324e-06	5.06	A/C	A:554_C:158	0.22	gene-Zm00001eb215960	-	10495388	10496668	5'_85333	--	--	Cellular Component: integral component of membrane (GO:0016021);	--	--	--	--	--	Uncharacterized protein OS=Zea mays OX=4577 GN=ZEAMMB73_Zm00001d013395 PE=4 SV=1	S	Function unknown	hypothetical protein ZEAMMB73_Zm00001d013395 [Zea mays]
yesuan	lm	5	10582001	8.692324e-06	5.06	A/C	A:554_C:158	0.22	gene-Zm00001eb215970	-	10499134	10504361	5'_77640	--	--	Molecular Function: protein kinase activity (GO:0004672);; Molecular Function: ATP binding (GO:0005524);	K13989|1.5e-20|aof:109823253|K13989 Derlin-2/3 | (RefSeq) derlin-2.2-like	--	--	Protein kinase domain	Probable inactive receptor kinase At4g23740 OS=Arabidopsis thaliana OX=3702 GN=At4g23740 PE=1 SV=1	Protein kinase domain-containing protein OS=Zea mays OX=4577 PE=2 SV=1	T	Signal transduction mechanisms	uncharacterized protein LOC100193135 isoform 1 [Zea mays]
yesuan	lm	5	10582001	8.692324e-06	5.06	A/C	A:554_C:158	0.22	gene-Zm00001eb215980	+	10512270	10516134	3'_65867	--	--	Molecular Function: calcium channel activity (GO:0005262);; Cellular Component: cytoplasm (GO:0005737);; Biological Process: cellular calcium ion homeostasis (GO:0006874);; Cellular Component: integral component of endoplasmic reticulum membrane (GO:0030176);; Biological Process: endoplasmic reticulum calcium ion homeostasis (GO:0032469);	K21891|3.5e-101|zma:100283298|K21891 calcium load-activated calcium channel | (RefSeq) fb27	[S]	Function unknown	Integral membrane protein EMC3/TMCO1-like	--	Calcium load-activated calcium channel OS=Zea mays OX=4577 GN=100283298 PE=2 SV=1	P	Inorganic ion transport and metabolism	fb27 [Zea mays]
yesuan	lm	5	10582001	8.692324e-06	5.06	A/C	A:554_C:158	0.22	gene-Zm00001eb215990	+	10519589	10522073	3'_59928	--	--	--	K03386|1.1e-09|apro:F751_6449|K03386 peroxiredoxin 2/4 [EC:1.11.1.24] | (RefSeq) 2-Cys peroxiredoxin BAS1, chloroplastic	--	--	Vacuolar protein sorting-associated protein 62	--	Uncharacterized protein OS=Zea mays OX=4577 GN=100502510 PE=2 SV=1	S	Function unknown	uncharacterized protein LOC100502510 [Zea mays]
yesuan	lm	5	10582001	8.692324e-06	5.06	A/C	A:554_C:158	0.22	gene-Zm00001eb216000	-	10570734	10575482	5'_6519	[I]	Lipid transport and metabolism	Cellular Component: membrane (GO:0016020);; Molecular Function: lipase activity (GO:0016298);	K01054|3.0e-202|zma:100279712|K01054 acylglycerol lipase [EC:3.1.1.23] | (RefSeq) csu131; uncharacterized protein LOC100279712	[I]	Lipid transport and metabolism	Serine aminopeptidase, S33	Caffeoylshikimate esterase OS=Arabidopsis thaliana OX=3702 GN=CSE PE=1 SV=1	Alpha/beta-Hydrolases superfamily protein OS=Zea mays OX=4577 GN=ZEAMMB73_Zm00001d013406 PE=4 SV=1	I	Lipid transport and metabolism	alpha/beta-Hydrolases superfamily protein [Zea mays]
yesuan	lm	5	10582001	8.692324e-06	5.06	A/C	A:554_C:158	0.22	gene-Zm00001eb216010	-	10577718	10585678	--	[T]	Signal transduction mechanisms	Molecular Function: protein kinase activity (GO:0004672);; Molecular Function: ATP binding (GO:0005524);	K18669|6.7e-135|vcn:VOLCADRAFT_77582|K18669 dual specificity tyrosine-phosphorylation-regulated kinase 2/3/4 [EC:2.7.12.1] | (RefSeq) hypothetical protein	[R]	General function prediction only	Protein kinase domain	Dual specificity protein kinase YAK1 homolog OS=Arabidopsis thaliana OX=3702 GN=YAK1 PE=1 SV=1	Protein kinase superfamily protein OS=Zea mays OX=4577 GN=103625933 PE=4 SV=1	T	Signal transduction mechanisms	uncharacterized protein LOC103625933 [Zea mays]
yesuan	lm	5	10582001	8.692324e-06	5.06	A/C	A:554_C:158	0.22	gene-Zm00001eb216020	-	10592754	10600091	3'_10753	[T]	Signal transduction mechanisms	Molecular Function: phosphorelay sensor kinase activity (GO:0000155);; Biological Process: regulation of transcription, DNA-templated (GO:0006355);; Biological Process: detection of visible light (GO:0009584);; Biological Process: red, far-red light phototransduction (GO:0009585);; Molecular Function: photoreceptor activity (GO:0009881);; Biological Process: protein-tetrapyrrole linkage (GO:00170…	K12120|0.0e+00|sbi:8059991|K12120 phytochrome A | (RefSeq) phytochrome a	--	--	Phytochrome region	Phytochrome A OS=Zea mays OX=4577 GN=PHYA1 PE=3 SV=1	Phytochrome OS=Zea mays OX=4577 GN=phyA2 PE=3 SV=1	H	Coenzyme transport and metabolism	phytochromeA2 [Zea mays]
yesuan	lm	5	10582001	8.692324e-06	5.06	A/C	A:554_C:158	0.22	gene-Zm00001eb216030	-	10610182	10612615	3'_28181	[T]	Signal transduction mechanisms	Molecular Function: transmembrane receptor protein serine/threonine kinase activity (GO:0004675);; Molecular Function: protein tyrosine kinase activity (GO:0004713);; Molecular Function: ATP binding (GO:0005524);; Cellular Component: plasma membrane (GO:0005886);; Biological Process: protein phosphorylation (GO:0006468);	K13436|2.1e-128|gra:105790389|K13436 pto-interacting protein 1 [EC:2.7.11.1] | (RefSeq) pto-interacting protein 1	[T]	Signal transduction mechanisms	Protein tyrosine and serine/threonine kinase	Probable protein kinase At2g41970 OS=Arabidopsis thaliana OX=3702 GN=At2g41970 PE=2 SV=1	Protein kinase domain-containing protein OS=Zea mays OX=4577 GN=ZEAMMB73_Zm00001d013400 PE=4 SV=1	T	Signal transduction mechanisms	probable protein kinase At2g41970 [Zea mays]
yesuan	lm	5	10582001	8.692324e-06	5.06	A/C	A:554_C:158	0.22	gene-Zm00001eb216040	+	10665158	10667170	5'_83157	--	--	Molecular Function: transcription regulatory region sequence-specific DNA binding (GO:0000976);; Molecular Function: DNA-binding transcription factor activity (GO:0003700);; Molecular Function: transcription coregulator activity (GO:0003712);; Cellular Component: nucleus (GO:0005634);; Biological Process: regulation of transcription, DNA-templated (GO:0006355);; Molecular Function: sequence-speci…	K09422|6.7e-130|zma:103625936|K09422 transcription factor MYB, plant | (RefSeq) transcription factor MYB52 isoform X1	[K]	Transcription	Myb-like DNA-binding domain	Transcription factor MYB52 OS=Arabidopsis thaliana OX=3702 GN=MYB52 PE=2 SV=1	MYB transcription factor (Fragment) OS=Zea mays OX=4577 GN=MYB37 PE=2 SV=1	--	--	transcription factor MYB52 isoform X3 [Zea mays]
yesuan	lm	5	10723398	1.884492e-08	7.72	C/T	C:617_T:127	0.17	gene-Zm00001eb216040	+	10665158	10667170	3'_56228	--	--	Molecular Function: transcription regulatory region sequence-specific DNA binding (GO:0000976);; Molecular Function: DNA-binding transcription factor activity (GO:0003700);; Molecular Function: transcription coregulator activity (GO:0003712);; Cellular Component: nucleus (GO:0005634);; Biological Process: regulation of transcription, DNA-templated (GO:0006355);; Molecular Function: sequence-speci…	K09422|6.7e-130|zma:103625936|K09422 transcription factor MYB, plant | (RefSeq) transcription factor MYB52 isoform X1	[K]	Transcription	Myb-like DNA-binding domain	Transcription factor MYB52 OS=Arabidopsis thaliana OX=3702 GN=MYB52 PE=2 SV=1	MYB transcription factor (Fragment) OS=Zea mays OX=4577 GN=MYB37 PE=2 SV=1	--	--	transcription factor MYB52 isoform X3 [Zea mays]
yesuan	lm	5	10723398	1.884492e-08	7.72	C/T	C:617_T:127	0.17	gene-Zm00001eb216050	+	10705315	10706466	3'_16932	--	--	--	--	--	--	--	--	Uncharacterized protein OS=Arundo donax OX=35708 PE=4 SV=1	--	--	--
yesuan	lm	5	10723398	1.884492e-08	7.72	C/T	C:617_T:127	0.17	gene-Zm00001eb216060	-	10705382	10706568	5'_16830	--	--	Molecular Function: DNA binding (GO:0003677);	K15777|7.3e-21|mesc:110630336|K15777 4,5-DOPA dioxygenase extradiol [EC:1.13.11.-] | (RefSeq) uncharacterized protein LOC110630336	--	--	ZF-HD protein dimerisation region	Zinc-finger homeodomain protein 11 OS=Oryza sativa subsp. indica OX=39946 GN=ZHD11 PE=3 SV=1	ZF-HD protein dimerization region containing protein OS=Zea mays OX=4577 GN=ZEAMMB73_Zm00001d013409 PE=4 SV=1	K	Transcription	ZF-HD protein dimerisation region containing protein [Zea mays]
yesuan	lm	5	10723398	1.884492e-08	7.72	C/T	C:617_T:127	0.17	gene-Zm00001eb216070	-	10716481	10718746	5'_4652	[Z]	Cytoskeleton	Molecular Function: ATP binding (GO:0005524);; Cellular Component: cytoplasm (GO:0005737);; Cellular Component: cytoskeleton (GO:0005856);	K10355|1.0e-218|obr:102715746|K10355 actin, other eukaryote | (RefSeq) actin-1	[Z]	Cytoskeleton	Actin	Actin-1 OS=Oryza sativa subsp. indica OX=39946 GN=ACT1 PE=2 SV=1	Uncharacterized protein OS=Setaria italica OX=4555 GN=101780114 PE=3 SV=1	Z	Cytoskeleton	uncharacterized protein LOC100284092 [Zea mays]
yesuan	lm	5	10723398	1.884492e-08	7.72	C/T	C:617_T:127	0.17	gene-Zm00001eb216080	-	10722689	10726329	--	--	--	Biological Process: response to reactive oxygen species (GO:0000302);; Biological Process: response to acid chemical (GO:0001101);; Biological Process: response to stress (GO:0006950);; Biological Process: response to oxidative stress (GO:0006979);; Biological Process: biological_process (GO:0008150);; Biological Process: response to radiation (GO:0009314);; Biological Process: response to UV (GO…	K09060|1.5e-66|oeu:111382929|K09060 plant G-box-binding factor | (RefSeq) bZIP transcription factor 16-like	--	--	Protein of unknown function (DUF760)	UV-B-induced protein At3g17800, chloroplastic OS=Arabidopsis thaliana OX=3702 GN=At3g17800 PE=2 SV=1	UV-B-induced protein chloroplastic OS=Zea mays OX=4577 GN=100383611 PE=2 SV=1	S	Function unknown	uncharacterized protein LOC100383611 [Zea mays]
yesuan	lm	5	10723398	1.884492e-08	7.72	C/T	C:617_T:127	0.17	gene-Zm00001eb216090	-	10765204	10773598	3'_41806	[T]	Signal transduction mechanisms	Molecular Function: phosphorelay sensor kinase activity (GO:0000155);; Cellular Component: integral component of membrane (GO:0016021);	K14489|0.0e+00|zma:732835|K14489 arabidopsis histidine kinase 2/3/4 (cytokinin receptor) [EC:2.7.13.3] | (RefSeq) HK1b2; histidine kinase	[T]	Signal transduction mechanisms	CHASE domain	Probable histidine kinase 4 OS=Oryza sativa subsp. japonica OX=39947 GN=HK4 PE=2 SV=1	Histidine kinase OS=Zea mays OX=4577 GN=732835 PE=4 SV=1	T	Signal transduction mechanisms	histidine kinase isoform X1 [Zea mays]
yesuan	lm	5	10723398	1.884492e-08	7.72	C/T	C:617_T:127	0.17	gene-Zm00001eb216100	-	10814995	10816452	3'_91597	--	--	--	--	--	--	--	--	--	--	--	uncharacterized protein LOC103625938 [Zea mays]
yesuan	lm	5	10723398	1.884492e-08	7.72	C/T	C:617_T:127	0.17	gene-Zm00001eb216110	+	10815611	10817229	5'_92213	--	--	--	--	--	--	--	--	--	--	--	--
yesuan	lm	5	10723728	1.413205e-06	5.85	A/G	A:525_G:229	0.3	gene-Zm00001eb216040	+	10665158	10667170	3'_56558	--	--	Molecular Function: transcription regulatory region sequence-specific DNA binding (GO:0000976);; Molecular Function: DNA-binding transcription factor activity (GO:0003700);; Molecular Function: transcription coregulator activity (GO:0003712);; Cellular Component: nucleus (GO:0005634);; Biological Process: regulation of transcription, DNA-templated (GO:0006355);; Molecular Function: sequence-speci…	K09422|6.7e-130|zma:103625936|K09422 transcription factor MYB, plant | (RefSeq) transcription factor MYB52 isoform X1	[K]	Transcription	Myb-like DNA-binding domain	Transcription factor MYB52 OS=Arabidopsis thaliana OX=3702 GN=MYB52 PE=2 SV=1	MYB transcription factor (Fragment) OS=Zea mays OX=4577 GN=MYB37 PE=2 SV=1	--	--	transcription factor MYB52 isoform X3 [Zea mays]
yesuan	lm	5	10723728	1.413205e-06	5.85	A/G	A:525_G:229	0.3	gene-Zm00001eb216050	+	10705315	10706466	3'_17262	--	--	--	--	--	--	--	--	Uncharacterized protein OS=Arundo donax OX=35708 PE=4 SV=1	--	--	--
yesuan	lm	5	10723728	1.413205e-06	5.85	A/G	A:525_G:229	0.3	gene-Zm00001eb216060	-	10705382	10706568	5'_17160	--	--	Molecular Function: DNA binding (GO:0003677);	K15777|7.3e-21|mesc:110630336|K15777 4,5-DOPA dioxygenase extradiol [EC:1.13.11.-] | (RefSeq) uncharacterized protein LOC110630336	--	--	ZF-HD protein dimerisation region	Zinc-finger homeodomain protein 11 OS=Oryza sativa subsp. indica OX=39946 GN=ZHD11 PE=3 SV=1	ZF-HD protein dimerization region containing protein OS=Zea mays OX=4577 GN=ZEAMMB73_Zm00001d013409 PE=4 SV=1	K	Transcription	ZF-HD protein dimerisation region containing protein [Zea mays]
yesuan	lm	5	10723728	1.413205e-06	5.85	A/G	A:525_G:229	0.3	gene-Zm00001eb216070	-	10716481	10718746	5'_4982	[Z]	Cytoskeleton	Molecular Function: ATP binding (GO:0005524);; Cellular Component: cytoplasm (GO:0005737);; Cellular Component: cytoskeleton (GO:0005856);	K10355|1.0e-218|obr:102715746|K10355 actin, other eukaryote | (RefSeq) actin-1	[Z]	Cytoskeleton	Actin	Actin-1 OS=Oryza sativa subsp. indica OX=39946 GN=ACT1 PE=2 SV=1	Uncharacterized protein OS=Setaria italica OX=4555 GN=101780114 PE=3 SV=1	Z	Cytoskeleton	uncharacterized protein LOC100284092 [Zea mays]
yesuan	lm	5	10723728	1.413205e-06	5.85	A/G	A:525_G:229	0.3	gene-Zm00001eb216080	-	10722689	10726329	--	--	--	Biological Process: response to reactive oxygen species (GO:0000302);; Biological Process: response to acid chemical (GO:0001101);; Biological Process: response to stress (GO:0006950);; Biological Process: response to oxidative stress (GO:0006979);; Biological Process: biological_process (GO:0008150);; Biological Process: response to radiation (GO:0009314);; Biological Process: response to UV (GO…	K09060|1.5e-66|oeu:111382929|K09060 plant G-box-binding factor | (RefSeq) bZIP transcription factor 16-like	--	--	Protein of unknown function (DUF760)	UV-B-induced protein At3g17800, chloroplastic OS=Arabidopsis thaliana OX=3702 GN=At3g17800 PE=2 SV=1	UV-B-induced protein chloroplastic OS=Zea mays OX=4577 GN=100383611 PE=2 SV=1	S	Function unknown	uncharacterized protein LOC100383611 [Zea mays]
yesuan	lm	5	10723728	1.413205e-06	5.85	A/G	A:525_G:229	0.3	gene-Zm00001eb216090	-	10765204	10773598	3'_41476	[T]	Signal transduction mechanisms	Molecular Function: phosphorelay sensor kinase activity (GO:0000155);; Cellular Component: integral component of membrane (GO:0016021);	K14489|0.0e+00|zma:732835|K14489 arabidopsis histidine kinase 2/3/4 (cytokinin receptor) [EC:2.7.13.3] | (RefSeq) HK1b2; histidine kinase	[T]	Signal transduction mechanisms	CHASE domain	Probable histidine kinase 4 OS=Oryza sativa subsp. japonica OX=39947 GN=HK4 PE=2 SV=1	Histidine kinase OS=Zea mays OX=4577 GN=732835 PE=4 SV=1	T	Signal transduction mechanisms	histidine kinase isoform X1 [Zea mays]
yesuan	lm	5	10723728	1.413205e-06	5.85	A/G	A:525_G:229	0.3	gene-Zm00001eb216100	-	10814995	10816452	3'_91267	--	--	--	--	--	--	--	--	--	--	--	uncharacterized protein LOC103625938 [Zea mays]
yesuan	lm	5	10723728	1.413205e-06	5.85	A/G	A:525_G:229	0.3	gene-Zm00001eb216110	+	10815611	10817229	5'_91883	--	--	--	--	--	--	--	--	--	--	--	--
yesuan	lm	8	11259551	2.951009e-06	5.53	G/A	G:725_A:15	0.02	gene-Zm00001eb334910	-	11167123	11174804	5'_84747	[V]	Defense mechanisms	Molecular Function: ATP binding (GO:0005524);; Cellular Component: integral component of membrane (GO:0016021);; Molecular Function: ATPase activity (GO:0016887);	K05681|1.7e-83|cme:CYME_CMR291C|K05681 ATP-binding cassette, subfamily G (WHITE), member 2 | (RefSeq) ATP-binding cassette, sub-family G, member 2	[Q]	Secondary metabolites biosynthesis, transport and catabolism	ABC-2 type transporter	ABC transporter G family member 7 OS=Arabidopsis thaliana OX=3702 GN=ABCG7 PE=2 SV=1	ABC-2 type transporter family protein OS=Zea mays OX=4577 GN=ZEAMMB73_Zm00001d008512 PE=4 SV=1	Q	Secondary metabolites biosynthesis, transport and catabolism	ABC-2 type transporter family protein precursor [Zea mays]
yesuan	lm	8	11259551	2.951009e-06	5.53	G/A	G:725_A:15	0.02	gene-Zm00001eb334920	+	11256958	11261516	--	--	--	Cellular Component: membrane (GO:0016020);; Molecular Function: transferase activity, transferring glycosyl groups (GO:0016757);	K20891|1.9e-106|zma:103641024|K20891 beta-glucuronosyltransferase [EC:2.4.1.-] | (RefSeq) beta-glucuronosyltransferase GlcAT14B	[G]	Carbohydrate transport and metabolism	Core-2/I-Branching enzyme	Beta-glucuronosyltransferase GlcAT14A OS=Arabidopsis thaliana OX=3702 GN=GLCAT14A PE=2 SV=1	Core-2/I-branching beta-16-N-acetylglucosaminyltransferase family protein OS=Zea mays OX=4577 GN=100286101 PE=4 SV=1	G	Carbohydrate transport and metabolism	xylosyltransferase 1 [Zea mays]
yesuan	lm	8	11259551	2.951009e-06	5.53	G/A	G:725_A:15	0.02	gene-Zm00001eb334930	+	11303303	11305097	5'_43752	--	--	Cellular Component: cytoplasm (GO:0005737);; Biological Process: ubiquitin-dependent protein catabolic process (GO:0006511);; Biological Process: multicellular organism development (GO:0007275);; Molecular Function: zinc ion binding (GO:0008270);; Molecular Function: ligase activity (GO:0016874);; Cellular Component: host cell nucleus (GO:0042025);; Molecular Function: ubiquitin protein ligase ac…	K04506|1.7e-193|zma:103634779|K04506 E3 ubiquitin-protein ligase SIAH1 [EC:2.3.2.27] | (RefSeq) E3 ubiquitin-protein ligase SINA-like 5	--	--	Seven in absentia protein family	--	RING-type E3 ubiquitin transferase OS=Zea mays OX=4577 GN=103634779 PE=3 SV=1	S	Function unknown	E3 ubiquitin-protein ligase SINA-like 5 [Zea mays]
yesuan	lm	8	11259551	2.951009e-06	5.53	G/A	G:725_A:15	0.02	gene-Zm00001eb334940	+	11309826	11312598	5'_50275	--	--	Biological Process: metal ion transport (GO:0030001);; Molecular Function: metal ion binding (GO:0046872);	--	[P]	Inorganic ion transport and metabolism	Heavy-metal-associated domain	Heavy metal-associated isoprenylated plant protein 37 OS=Arabidopsis thaliana OX=3702 GN=HIPP37 PE=2 SV=1	Heavy metal transport/detoxification superfamily protein OS=Zea mays OX=4577 GN=100382247 PE=2 SV=1	P	Inorganic ion transport and metabolism	putative heavy metal transport/detoxification superfamily protein [Zea mays]
yesuan	lm	8	11259551	2.951009e-06	5.53	G/A	G:725_A:15	0.02	gene-Zm00001eb334950	-	11316451	11319965	3'_56900	--	--	--	--	--	--	--	--	Uncharacterized protein OS=Zea mays OX=4577 GN=ZEAMMB73_Zm00001d008516 PE=4 SV=1	--	--	hypothetical protein ZEAMMB73_Zm00001d008516 [Zea mays]
yesuan	lm	8	11259551	2.951009e-06	5.53	G/A	G:725_A:15	0.02	gene-Zm00001eb334960	+	11322489	11328585	5'_62938	--	--	Molecular Function: protein binding (GO:0005515);	--	[Z]	Cytoskeleton	WD domain, G-beta repeat	Actin-interacting protein 1-2 OS=Arabidopsis thaliana OX=3702 GN=AIP1-2 PE=2 SV=1	Actin-interacting protein 1-2 OS=Zea mays OX=4577 GN=Zm00014a_040130 PE=4 SV=1	Z	Cytoskeleton	uncharacterized protein LOC100382413 [Zea mays]
yesuan	lm	8	11259551	2.951009e-06	5.53	G/A	G:725_A:15	0.02	gene-Zm00001eb334970	+	11358783	11361437	5'_99232	--	--	Biological Process: regulation of transcription, DNA-templated (GO:0006355);; Molecular Function: histone binding (GO:0042393);	--	--	--	Alfin	--	--	S	Function unknown	PHD finger protein ALFIN-LIKE 3, partial [Zea mays]
yesuan	lm	8	11260174	1.214370e-06	5.92	A/G	A:748_G:14	0.02	gene-Zm00001eb334910	-	11167123	11174804	5'_85370	[V]	Defense mechanisms	Molecular Function: ATP binding (GO:0005524);; Cellular Component: integral component of membrane (GO:0016021);; Molecular Function: ATPase activity (GO:0016887);	K05681|1.7e-83|cme:CYME_CMR291C|K05681 ATP-binding cassette, subfamily G (WHITE), member 2 | (RefSeq) ATP-binding cassette, sub-family G, member 2	[Q]	Secondary metabolites biosynthesis, transport and catabolism	ABC-2 type transporter	ABC transporter G family member 7 OS=Arabidopsis thaliana OX=3702 GN=ABCG7 PE=2 SV=1	ABC-2 type transporter family protein OS=Zea mays OX=4577 GN=ZEAMMB73_Zm00001d008512 PE=4 SV=1	Q	Secondary metabolites biosynthesis, transport and catabolism	ABC-2 type transporter family protein precursor [Zea mays]
yesuan	lm	8	11260174	1.214370e-06	5.92	A/G	A:748_G:14	0.02	gene-Zm00001eb334920	+	11256958	11261516	--	--	--	Cellular Component: membrane (GO:0016020);; Molecular Function: transferase activity, transferring glycosyl groups (GO:0016757);	K20891|1.9e-106|zma:103641024|K20891 beta-glucuronosyltransferase [EC:2.4.1.-] | (RefSeq) beta-glucuronosyltransferase GlcAT14B	[G]	Carbohydrate transport and metabolism	Core-2/I-Branching enzyme	Beta-glucuronosyltransferase GlcAT14A OS=Arabidopsis thaliana OX=3702 GN=GLCAT14A PE=2 SV=1	Core-2/I-branching beta-16-N-acetylglucosaminyltransferase family protein OS=Zea mays OX=4577 GN=100286101 PE=4 SV=1	G	Carbohydrate transport and metabolism	xylosyltransferase 1 [Zea mays]
yesuan	lm	8	11260174	1.214370e-06	5.92	A/G	A:748_G:14	0.02	gene-Zm00001eb334930	+	11303303	11305097	5'_43129	--	--	Cellular Component: cytoplasm (GO:0005737);; Biological Process: ubiquitin-dependent protein catabolic process (GO:0006511);; Biological Process: multicellular organism development (GO:0007275);; Molecular Function: zinc ion binding (GO:0008270);; Molecular Function: ligase activity (GO:0016874);; Cellular Component: host cell nucleus (GO:0042025);; Molecular Function: ubiquitin protein ligase ac…	K04506|1.7e-193|zma:103634779|K04506 E3 ubiquitin-protein ligase SIAH1 [EC:2.3.2.27] | (RefSeq) E3 ubiquitin-protein ligase SINA-like 5	--	--	Seven in absentia protein family	--	RING-type E3 ubiquitin transferase OS=Zea mays OX=4577 GN=103634779 PE=3 SV=1	S	Function unknown	E3 ubiquitin-protein ligase SINA-like 5 [Zea mays]
yesuan	lm	8	11260174	1.214370e-06	5.92	A/G	A:748_G:14	0.02	gene-Zm00001eb334940	+	11309826	11312598	5'_49652	--	--	Biological Process: metal ion transport (GO:0030001);; Molecular Function: metal ion binding (GO:0046872);	--	[P]	Inorganic ion transport and metabolism	Heavy-metal-associated domain	Heavy metal-associated isoprenylated plant protein 37 OS=Arabidopsis thaliana OX=3702 GN=HIPP37 PE=2 SV=1	Heavy metal transport/detoxification superfamily protein OS=Zea mays OX=4577 GN=100382247 PE=2 SV=1	P	Inorganic ion transport and metabolism	putative heavy metal transport/detoxification superfamily protein [Zea mays]
yesuan	lm	8	11260174	1.214370e-06	5.92	A/G	A:748_G:14	0.02	gene-Zm00001eb334950	-	11316451	11319965	3'_56277	--	--	--	--	--	--	--	--	Uncharacterized protein OS=Zea mays OX=4577 GN=ZEAMMB73_Zm00001d008516 PE=4 SV=1	--	--	hypothetical protein ZEAMMB73_Zm00001d008516 [Zea mays]
yesuan	lm	8	11260174	1.214370e-06	5.92	A/G	A:748_G:14	0.02	gene-Zm00001eb334960	+	11322489	11328585	5'_62315	--	--	Molecular Function: protein binding (GO:0005515);	--	[Z]	Cytoskeleton	WD domain, G-beta repeat	Actin-interacting protein 1-2 OS=Arabidopsis thaliana OX=3702 GN=AIP1-2 PE=2 SV=1	Actin-interacting protein 1-2 OS=Zea mays OX=4577 GN=Zm00014a_040130 PE=4 SV=1	Z	Cytoskeleton	uncharacterized protein LOC100382413 [Zea mays]
yesuan	lm	8	11260174	1.214370e-06	5.92	A/G	A:748_G:14	0.02	gene-Zm00001eb334970	+	11358783	11361437	5'_98609	--	--	Biological Process: regulation of transcription, DNA-templated (GO:0006355);; Molecular Function: histone binding (GO:0042393);	--	--	--	Alfin	--	--	S	Function unknown	PHD finger protein ALFIN-LIKE 3, partial [Zea mays]
yesuan	lm	9	12800884	9.756848e-07	6.01	C/T	C:396_T:4	0.01	gene-Zm00001eb374050	-	12714294	12715872	5'_85012	--	--	Cellular Component: 1,3-beta-D-glucan synthase complex (GO:0000148);; Molecular Function: 1,3-beta-D-glucan synthase activity (GO:0003843);; Biological Process: (1->3)-beta-D-glucan biosynthetic process (GO:0006075);; Cellular Component: integral component of membrane (GO:0016021);	K11000|3.2e-60|zma:103644387|K11000 callose synthase [EC:2.4.1.-] | (RefSeq) callose synthase 9	[M]	Cell wall/membrane/envelope biogenesis	--	Callose synthase 9 OS=Arabidopsis thaliana OX=3702 GN=CALS9 PE=2 SV=2	Callose synthase 9 OS=Zea mays OX=4577 GN=ZEAMMB73_Zm00001d027392 PE=4 SV=1	M	Cell wall/membrane/envelope biogenesis	Callose synthase 9 [Zea mays]
yesuan	lm	9	12800884	9.756848e-07	6.01	C/T	C:396_T:4	0.01	gene-Zm00001eb374060	+	12763605	12765302	3'_35582	--	--	Biological Process: response to auxin (GO:0009733);	K14488|4.2e-29|mus:103985535|K14488 SAUR family protein | (RefSeq) auxin-responsive protein SAUR36-like	--	--	Auxin responsive protein	--	SAUR-like auxin-responsive protein family OS=Zea mays OX=4577 GN=103637951 PE=3 SV=1	S	Function unknown	uncharacterized protein LOC103637951 [Zea mays]
yesuan	lm	9	12800884	9.756848e-07	6.01	C/T	C:396_T:4	0.01	gene-Zm00001eb374070	+	12770937	12773049	3'_27835	--	--	--	--	--	--	--	--	Uncharacterized protein OS=Zea mays OX=4577 PE=2 SV=1	--	--	uncharacterized protein LOC100304182 [Zea mays]
yesuan	lm	9	12800884	9.756848e-07	6.01	C/T	C:396_T:4	0.01	gene-Zm00001eb374080	+	12789775	12799901	3'_983	--	--	Molecular Function: phosphoric ester hydrolase activity (GO:0042578);	K22913|0.0e+00|zma:103639732|K22913 phosphatidylinositol 3,5-bisphosphate 5-phosphatase [EC:3.1.3.-] | (RefSeq) phosphoinositide phosphatase SAC2 isoform X1	[I]	Lipid transport and metabolism	SacI homology domain	Phosphoinositide phosphatase SAC2 OS=Arabidopsis thaliana OX=3702 GN=SAC2 PE=2 SV=1	Phosphoinositide phosphatase SAC2 OS=Zea mays OX=4577 GN=ZEAMMB73_Zm00001d045041 PE=4 SV=1	I	Lipid transport and metabolism	phosphoinositide phosphatase SAC2 isoform X1 [Zea mays]
yesuan	lm	9	12800884	9.756848e-07	6.01	C/T	C:396_T:4	0.01	gene-Zm00001eb374090	+	12838008	12843999	5'_37124	[M]	Cell wall/membrane/envelope biogenesis	Biological Process: sucrose metabolic process (GO:0005985);; Molecular Function: sucrose synthase activity (GO:0016157);	K00695|0.0e+00|zma:542365|K00695 sucrose synthase [EC:2.4.1.13] | (RefSeq) SH-1; sucrose synthase 1	[M]	Cell wall/membrane/envelope biogenesis	Sucrose synthase	Sucrose synthase 1 OS=Zea mays OX=4577 GN=SH-1 PE=2 SV=1	Sucrose synthase OS=Zea mays OX=4577 GN=542365 PE=3 SV=1	M	Cell wall/membrane/envelope biogenesis	Sucrose synthase 1 [Zea mays]
yesuan	lm	9	12800884	9.756848e-07	6.01	C/T	C:396_T:4	0.01	gene-Zm00001eb374100	-	12845042	12848726	3'_44158	[G]	Carbohydrate transport and metabolism	Cellular Component: cytosol (GO:0005829);; Molecular Function: zinc ion binding (GO:0008270);; Biological Process: lignin biosynthetic process (GO:0009809);; Molecular Function: oxidoreductase activity, acting on the CH-OH group of donors, NAD or NADP as acceptor (GO:0016616);	K00083|5.2e-209|zma:100192586|K00083 cinnamyl-alcohol dehydrogenase [EC:1.1.1.195] | (RefSeq) putative cinnamyl-alcohol dehydrogenase family protein	[Q]	Secondary metabolites biosynthesis, transport and catabolism	Alcohol dehydrogenase GroES-like domain	Probable cinnamyl alcohol dehydrogenase 1 OS=Oryza sativa subsp. japonica OX=39947 GN=CAD1 PE=2 SV=1	Mannitol dehydrogenase OS=Zea mays OX=4577 GN=100192586 PE=2 SV=1	Q	Secondary metabolites biosynthesis, transport and catabolism	putative cinnamyl-alcohol dehydrogenase family protein [Zea mays]
yesuan	lm	9	12800884	9.756848e-07	6.01	C/T	C:396_T:4	0.01	gene-Zm00001eb374110	-	12873274	12875969	3'_72390	--	--	Molecular Function: DNA binding (GO:0003677);; Molecular Function: DNA-binding transcription factor activity (GO:0003700);; Cellular Component: nucleus (GO:0005634);	K09286|7.0e-201|zma:100279803|K09286 EREBP-like factor | (RefSeq) umc1588; uncharacterized protein LOC100279803	--	--	AP2 domain	Ethylene-responsive transcription factor 1 OS=Oryza sativa subsp. japonica OX=39947 GN=EREBP1 PE=1 SV=1	AP2-EREBP transcription factor OS=Zea mays OX=4577 GN=100279803 PE=2 SV=1	K	Transcription	uncharacterized protein LOC100279803 [Zea mays]
yesuan	lm	2	13149067	2.637158e-06	5.58	A/G	A:480_G:6	0.01	gene-Zm00001eb071960	-	13086481	13088962	5'_60105	[S]	Function unknown	Molecular Function: phospholipid scramblase activity (GO:0017128);	--	[M]	Cell wall/membrane/envelope biogenesis	Scramblase	--	Phospholipid scramblase OS=Zea mays OX=4577 GN=ZEAMMB73_Zm00001d002444 PE=3 SV=1	M	Cell wall/membrane/envelope biogenesis	altered inheritance rate of mitochondria protein 25 [Zea mays]
yesuan	lm	2	13149067	2.637158e-06	5.58	A/G	A:480_G:6	0.01	gene-Zm00001eb071970	+	13121669	13124744	3'_24323	[O]	Posttranslational modification, protein turnover, chaperones	Molecular Function: protein serine/threonine kinase activity (GO:0004674);; Molecular Function: calcium ion binding (GO:0005509);; Molecular Function: ATP binding (GO:0005524);; Cellular Component: plasma membrane (GO:0005886);; Biological Process: protein phosphorylation (GO:0006468);; Biological Process: cell surface receptor signaling pathway (GO:0007166);; Cellular Component: integral compone…	K23544|3.8e-105|brp:103842861|K23544 serine incorporator 1/3 | (RefSeq) serine incorporator 3	--	--	Protein kinase domain	Wall-associated receptor kinase 2 OS=Arabidopsis thaliana OX=3702 GN=WAK2 PE=1 SV=1	WAK53a-OsWAK receptor-like protein kinase OS=Zea mays OX=4577 GN=ZEAMMB73_Zm00001d002446 PE=4 SV=1	T	Signal transduction mechanisms	uncharacterized protein LOC100281741 precursor [Zea mays]
yesuan	lm	2	13149067	2.637158e-06	5.58	A/G	A:480_G:6	0.01	gene-Zm00001eb071980	-	13147519	13152564	--	[M]	Cell wall/membrane/envelope biogenesis	Molecular Function: protein serine/threonine kinase activity (GO:0004674);; Molecular Function: calcium ion binding (GO:0005509);; Molecular Function: ATP binding (GO:0005524);; Cellular Component: plasma membrane (GO:0005886);; Biological Process: protein phosphorylation (GO:0006468);; Biological Process: cell surface receptor signaling pathway (GO:0007166);; Molecular Function: polysaccharide b…	K23544|1.5e-92|brp:103842861|K23544 serine incorporator 1/3 | (RefSeq) serine incorporator 3	--	--	Protein kinase domain	Wall-associated receptor kinase 5 OS=Arabidopsis thaliana OX=3702 GN=WAK5 PE=2 SV=1	Wall-associated receptor kinase 2 OS=Zea mays OX=4577 GN=103645992 PE=4 SV=1	T	Signal transduction mechanisms	wall-associated receptor kinase 4 [Zea mays]
yesuan	lm	2	13149067	2.637158e-06	5.58	A/G	A:480_G:6	0.01	gene-Zm00001eb071990	-	13157708	13164476	3'_8641	--	--	Molecular Function: DNA binding (GO:0003677);; Cellular Component: nucleus (GO:0005634);; Biological Process: regulation of transcription, DNA-templated (GO:0006355);	--	--	--	DNA Binding Domain (C-terminal) Leafy/Floricaula	Probable transcription factor FL OS=Oryza sativa subsp. japonica OX=39947 GN=FL PE=1 SV=2	Floricaula/leafy-like transcription factor OS=Zea mays OX=4577 GN=103645994 PE=3 SV=1	K	Transcription	probable transcription factor FL [Zea mays]
yesuan	lm	2	13149067	2.637158e-06	5.58	A/G	A:480_G:6	0.01	gene-Zm00001eb072000	-	13199666	13202237	3'_50599	[J]	Translation, ribosomal structure and biogenesis	Biological Process: ribosomal large subunit assembly (GO:0000027);; Molecular Function: structural constituent of ribosome (GO:0003735);; Cellular Component: ribosome (GO:0005840);; Biological Process: translation (GO:0006412);; Cellular Component: large ribosomal subunit (GO:0015934);; Molecular Function: rRNA binding (GO:0019843);; Cellular Component: cytosolic large ribosomal subunit (GO:00226…	K02870|4.5e-86|zma:100284082|K02870 large subunit ribosomal protein L12e | (RefSeq) 60S ribosomal protein L12	[J]	Translation, ribosomal structure and biogenesis	Ribosomal protein L11, N-terminal domain	60S ribosomal protein L12 OS=Prunus armeniaca OX=36596 GN=RPL12 PE=2 SV=1	60S ribosomal protein L12 OS=Zea mays OX=4577 GN=100284082 PE=2 SV=1	J	Translation, ribosomal structure and biogenesis	60S ribosomal protein L12 [Zea mays]
yesuan	lm	3	13420303	3.961561e-06	5.4	G/A	G:468_A:232	0.33	gene-Zm00001eb123170	-	13347029	13351068	5'_69235	--	--	Cellular Component: integral component of membrane (GO:0016021);	K22379|9.3e-150|nnu:104612968|K22379 E3 ubiquitin-protein ligase RNFT1 [EC:2.3.2.27] | (RefSeq) RING finger and transmembrane domain-containing protein 2	[S]	Function unknown	Zinc finger, C3HC4 type (RING finger)	--	Zinc finger, C3HC4 type family protein OS=Zea mays OX=4577 GN=ZEAMMB73_Zm00001d039706 PE=4 SV=1	O	Posttranslational modification, protein turnover, chaperones	Zinc finger, C3HC4 type family protein [Zea mays]
yesuan	lm	3	13420303	3.961561e-06	5.4	G/A	G:468_A:232	0.33	gene-Zm00001eb123180	-	13414396	13414760	5'_5543	--	--	Molecular Function: protein kinase activity (GO:0004672);; Molecular Function: ATP binding (GO:0005524);	K00924|4.6e-23|bna:106414264|K00924 kinase [EC:2.7.1.-] | (RefSeq) probable serine/threonine-protein kinase PBL1 isoform X1	[T]	Signal transduction mechanisms	--	Probable serine/threonine-protein kinase PBL3 OS=Arabidopsis thaliana OX=3702 GN=PBL3 PE=1 SV=1	Protein kinase domain containing protein expressed OS=Zea mays OX=4577 GN=ZEAMMB73_Zm00001d039708 PE=4 SV=1	T	Signal transduction mechanisms	protein kinase domain containing protein expressed [Zea mays]
yesuan	lm	3	13420303	3.961561e-06	5.4	G/A	G:468_A:232	0.33	gene-Zm00001eb123190	+	13419940	13423310	--	--	--	Cellular Component: integral component of membrane (GO:0016021);; Cellular Component: intracellular membrane-bounded organelle (GO:0043231);	--	--	--	--	--	Uncharacterized protein OS=Zea mays OX=4577 GN=103649707 PE=4 SV=1	S	Function unknown	uncharacterized protein LOC103649707 [Zea mays]
yesuan	lm	3	13420303	3.961561e-06	5.4	G/A	G:468_A:232	0.33	gene-Zm00001eb123200	+	13423709	13426129	5'_3406	[O]	Posttranslational modification, protein turnover, chaperones	Biological Process: cell redox homeostasis (GO:0045454);	K03671|4.3e-77|zma:100280833|K03671 thioredoxin 1 | (RefSeq) thioredoxin H-type	[O]	Posttranslational modification, protein turnover, chaperones	Thioredoxin	Thioredoxin H4-1 OS=Oryza sativa subsp. japonica OX=39947 GN=Os01g0168200 PE=2 SV=1	Thioredoxin H-type OS=Zea mays OX=4577 GN=100280833 PE=4 SV=1	O	Posttranslational modification, protein turnover, chaperones	thioredoxin H-type isoform 2 [Zea mays]
yesuan	lm	3	13420303	3.961561e-06	5.4	G/A	G:468_A:232	0.33	gene-Zm00001eb123210	+	13431090	13436275	5'_10787	--	--	Molecular Function: actin binding (GO:0003779);; Cellular Component: vacuolar membrane (GO:0005774);	--	--	--	KIP1-like protein	Protein NETWORKED 4A OS=Arabidopsis thaliana OX=3702 GN=NET4A PE=2 SV=1	Protein NETWORKED 4A OS=Zea mays OX=4577 GN=ZEAMMB73_Zm00001d039711 PE=4 SV=1	S	Function unknown	Protein NETWORKED 4A [Zea mays]
yesuan	lm	3	13420303	3.961561e-06	5.4	G/A	G:468_A:232	0.33	gene-Zm00001eb123220	+	13452059	13455522	5'_31756	--	--	Molecular Function: actin binding (GO:0003779);; Cellular Component: vacuolar membrane (GO:0005774);	--	--	--	KIP1-like protein	Protein NETWORKED 4A OS=Arabidopsis thaliana OX=3702 GN=NET4A PE=2 SV=1	Protein NETWORKED 4A OS=Zea mays OX=4577 GN=100273891 PE=2 SV=1	S	Function unknown	protein NETWORKED 4A isoform X1 [Zea mays]
yesuan	lm	3	13420303	3.961561e-06	5.4	G/A	G:468_A:232	0.33	gene-Zm00001eb123230	+	13496243	13499135	5'_75940	[G]	Carbohydrate transport and metabolism	Molecular Function: water channel activity (GO:0015250);; Cellular Component: integral component of membrane (GO:0016021);	K09873|1.0e-134|zma:109280157|K09873 aquaporin TIP | (RefSeq) uncharacterized protein LOC109280157	[G]	Carbohydrate transport and metabolism	Major intrinsic protein	Aquaporin TIP4-3 OS=Zea mays OX=4577 GN=TIP4-3 PE=2 SV=1	Tonoplast intrinsic protein4 OS=Zea mays OX=4577 GN=109280157 PE=3 SV=1	P	Inorganic ion transport and metabolism	aquaporin TIP4-3 [Zea mays]
yesuan	lm	3	13420303	3.961561e-06	5.4	G/A	G:468_A:232	0.33	gene-Zm00001eb123240	+	13499452	13506671	5'_79149	--	--	Molecular Function: molecular_function (GO:0003674);; Molecular Function: nucleic acid binding (GO:0003676);; Molecular Function: RNA binding (GO:0003723);; Molecular Function: catalytic activity (GO:0003824);; Molecular Function: nuclease activity (GO:0004518);; Molecular Function: endonuclease activity (GO:0004519);; Molecular Function: binding (GO:0005488);; Cellular Component: cellular_compon…	--	--	--	PPR repeat	Pentatricopeptide repeat-containing protein At5g66631 OS=Arabidopsis thaliana OX=3702 GN=At5g66631 PE=2 SV=1	Pentatricopeptide repeat-containing protein OS=Zea mays OX=4577 GN=100501588 PE=2 SV=1	S	Function unknown	uncharacterized protein LOC100501588 [Zea mays]
yesuan	lm	3	13420303	3.961561e-06	5.4	G/A	G:468_A:232	0.33	gene-Zm00001eb123250	-	13507366	13509693	3'_87063	--	--	Cellular Component: integral component of membrane (GO:0016021);	--	--	--	--	--	Uncharacterized protein OS=Zea mays OX=4577 GN=ZEAMMB73_Zm00001d039716 PE=4 SV=1	--	--	uncharacterized protein LOC103649708 [Zea mays]
yesuan	lm	6	15091332	1.039147e-08	7.98	G/A	G:610_A:10	0.02	gene-Zm00001eb261850	+	15078911	15079753	3'_11579	--	--	Biological Process: ubiquitin-dependent protein catabolic process (GO:0006511);; Cellular Component: SCF ubiquitin ligase complex (GO:0019005);; Biological Process: SCF-dependent proteasomal ubiquitin-dependent protein catabolic process (GO:0031146);	K10268|1.5e-45|zma:103651656|K10268 F-box and leucine-rich repeat protein 2/20 | (RefSeq) F-box/LRR-repeat protein 3	[R]	General function prediction only	--	F-box/LRR-repeat protein 3 OS=Arabidopsis thaliana OX=3702 GN=FBL3 PE=2 SV=1	Uncharacterized protein OS=Zea mays OX=4577 GN=ZEAMMB73_Zm00001d035203 PE=4 SV=1	S	Function unknown	hypothetical protein ZEAMMB73_Zm00001d035203 [Zea mays]
yesuan	lm	6	15091332	1.039147e-08	7.98	G/A	G:610_A:10	0.02	gene-Zm00001eb261860	+	15087074	15089857	3'_1475	--	--	Molecular Function: GDP-dissociation inhibitor activity (GO:0005092);; Biological Process: small GTPase mediated signal transduction (GO:0007264);; Cellular Component: integral component of membrane (GO:0016021);; Molecular Function: protein-cysteine S-palmitoyltransferase activity (GO:0019706);	K18932|1.5e-75|brp:103854281|K18932 palmitoyltransferase [EC:2.3.1.225] | (RefSeq) probable protein S-acyltransferase 7	[R]	General function prediction only	GDP dissociation inhibitor	Probable protein S-acyltransferase 7 OS=Arabidopsis thaliana OX=3702 GN=PAT07 PE=1 SV=1	S-acyltransferase OS=Zea mays OX=4577 GN=PAT07_3 PE=3 SV=1	O	Posttranslational modification, protein turnover, chaperones	putative protein S-acyltransferase 7 [Zea mays]
yesuan	lm	6	15091332	1.039147e-08	7.98	G/A	G:610_A:10	0.02	gene-Zm00001eb261870	+	15091034	15095241	--	--	--	Molecular Function: GTP binding (GO:0005525);; Cellular Component: integral component of membrane (GO:0016021);	--	--	--	50S ribosome-binding GTPase	--	ATP binding protein OS=Zea mays OX=4577 GN=100284079 PE=4 SV=1	S	Function unknown	ATP binding protein [Zea mays]
yesuan	lm	6	15091332	1.039147e-08	7.98	G/A	G:610_A:10	0.02	gene-Zm00001eb261880	-	15094326	15097446	3'_2994	--	--	--	--	--	--	Myb/SANT-like DNA-binding domain	--	Myb_DNA-bind_3 domain-containing protein OS=Zea mays OX=4577 GN=100275163 PE=2 SV=1	S	Function unknown	uncharacterized protein LOC100275163 [Zea mays]
yesuan	lm	6	15091332	1.039147e-08	7.98	G/A	G:610_A:10	0.02	gene-Zm00001eb261890	-	15097956	15103050	3'_6624	--	--	Molecular Function: protein binding (GO:0005515);	K03453|1.7e-06|han:110873038|K03453 bile acid:Na+ symporter, BASS family | (RefSeq) probable sodium/metabolite cotransporter BASS3, chloroplastic	--	--	NPH3 family	BTB/POZ domain-containing protein At1g30440 OS=Arabidopsis thaliana OX=3702 GN=At1g30440 PE=1 SV=2	BTB/POZ domain-containing protein OS=Zea mays OX=4577 GN=ZEAMMB73_Zm00001d035208 PE=2 SV=1	S	Function unknown	uncharacterized protein LOC100192849 [Zea mays]
yesuan	lm	6	15094978	2.533555e-06	5.6	C/T	C:748_T:12	0.02	gene-Zm00001eb261850	+	15078911	15079753	3'_15225	--	--	Biological Process: ubiquitin-dependent protein catabolic process (GO:0006511);; Cellular Component: SCF ubiquitin ligase complex (GO:0019005);; Biological Process: SCF-dependent proteasomal ubiquitin-dependent protein catabolic process (GO:0031146);	K10268|1.5e-45|zma:103651656|K10268 F-box and leucine-rich repeat protein 2/20 | (RefSeq) F-box/LRR-repeat protein 3	[R]	General function prediction only	--	F-box/LRR-repeat protein 3 OS=Arabidopsis thaliana OX=3702 GN=FBL3 PE=2 SV=1	Uncharacterized protein OS=Zea mays OX=4577 GN=ZEAMMB73_Zm00001d035203 PE=4 SV=1	S	Function unknown	hypothetical protein ZEAMMB73_Zm00001d035203 [Zea mays]
yesuan	lm	6	15094978	2.533555e-06	5.6	C/T	C:748_T:12	0.02	gene-Zm00001eb261860	+	15087074	15089857	3'_5121	--	--	Molecular Function: GDP-dissociation inhibitor activity (GO:0005092);; Biological Process: small GTPase mediated signal transduction (GO:0007264);; Cellular Component: integral component of membrane (GO:0016021);; Molecular Function: protein-cysteine S-palmitoyltransferase activity (GO:0019706);	K18932|1.5e-75|brp:103854281|K18932 palmitoyltransferase [EC:2.3.1.225] | (RefSeq) probable protein S-acyltransferase 7	[R]	General function prediction only	GDP dissociation inhibitor	Probable protein S-acyltransferase 7 OS=Arabidopsis thaliana OX=3702 GN=PAT07 PE=1 SV=1	S-acyltransferase OS=Zea mays OX=4577 GN=PAT07_3 PE=3 SV=1	O	Posttranslational modification, protein turnover, chaperones	putative protein S-acyltransferase 7 [Zea mays]
yesuan	lm	6	15094978	2.533555e-06	5.6	C/T	C:748_T:12	0.02	gene-Zm00001eb261870	+	15091034	15095241	--	--	--	Molecular Function: GTP binding (GO:0005525);; Cellular Component: integral component of membrane (GO:0016021);	--	--	--	50S ribosome-binding GTPase	--	ATP binding protein OS=Zea mays OX=4577 GN=100284079 PE=4 SV=1	S	Function unknown	ATP binding protein [Zea mays]
yesuan	lm	6	15094978	2.533555e-06	5.6	C/T	C:748_T:12	0.02	gene-Zm00001eb261880	-	15094326	15097446	--	--	--	--	--	--	--	Myb/SANT-like DNA-binding domain	--	Myb_DNA-bind_3 domain-containing protein OS=Zea mays OX=4577 GN=100275163 PE=2 SV=1	S	Function unknown	uncharacterized protein LOC100275163 [Zea mays]
yesuan	lm	6	15094978	2.533555e-06	5.6	C/T	C:748_T:12	0.02	gene-Zm00001eb261890	-	15097956	15103050	3'_2978	--	--	Molecular Function: protein binding (GO:0005515);	K03453|1.7e-06|han:110873038|K03453 bile acid:Na+ symporter, BASS family | (RefSeq) probable sodium/metabolite cotransporter BASS3, chloroplastic	--	--	NPH3 family	BTB/POZ domain-containing protein At1g30440 OS=Arabidopsis thaliana OX=3702 GN=At1g30440 PE=1 SV=2	BTB/POZ domain-containing protein OS=Zea mays OX=4577 GN=ZEAMMB73_Zm00001d035208 PE=2 SV=1	S	Function unknown	uncharacterized protein LOC100192849 [Zea mays]
yesuan	lm	3	17934320	6.148407e-06	5.21	G/A	G:588_A:140	0.19	gene-Zm00001eb124420	+	17830123	17834864	3'_99456	[G]	Carbohydrate transport and metabolism	Molecular Function: isomerase activity (GO:0016853);	--	--	--	Protein of unknown function, DUF547	--	Triosephosphate isomerase OS=Zea mays OX=4577 GN=100381749 PE=4 SV=1	S	Function unknown	uncharacterized protein LOC100381749 [Zea mays]
yesuan	lm	3	17934320	6.148407e-06	5.21	G/A	G:588_A:140	0.19	gene-Zm00001eb124430	+	17928614	17934389	--	--	--	Biological Process: gene silencing by RNA (GO:0031047);	K14709|2.9e-30|gra:105775689|K14709 solute carrier family 39 (zinc transporter), member 1/2/3 | (RefSeq) uncharacterized LOC105775689	--	--	XH domain	Factor of DNA methylation 1 OS=Arabidopsis thaliana OX=3702 GN=FDM1 PE=1 SV=1	Uncharacterized protein OS=Zea mays OX=4577 GN=Zm00014a_027732 PE=4 SV=1	S	Function unknown	factor of DNA methylation 1 [Zea mays]
yesuan	lm	3	17934320	6.148407e-06	5.21	G/A	G:588_A:140	0.19	gene-Zm00001eb124440	-	17942925	17948872	3'_8605	[O]	Posttranslational modification, protein turnover, chaperones	Molecular Function: serine-type endopeptidase activity (GO:0004252);; Cellular Component: integral component of membrane (GO:0016021);	--	[T]	Signal transduction mechanisms	Rhomboid family	RHOMBOID-like protein 1 OS=Arabidopsis thaliana OX=3702 GN=RBL1 PE=2 SV=1	RHOMBOID-like protein OS=Zea mays OX=4577 GN=ZEAMMB73_Zm00001d039870 PE=3 SV=1	T	Signal transduction mechanisms	RHOMBOID-like protein 1 [Zea mays]
yesuan	lm	3	17934320	6.148407e-06	5.21	G/A	G:588_A:140	0.19	gene-Zm00001eb124450	-	17949777	17956279	3'_15457	--	--	Molecular Function: translation elongation factor activity (GO:0003746);; Cellular Component: nucleus (GO:0005634);	K17498|7.1e-218|zma:103649783|K17498 transcription factor SPN1 | (RefSeq) protein IWS1 homolog 1	[S]	Function unknown	TFIIS helical bundle-like domain	Protein IWS1 homolog 1 OS=Arabidopsis thaliana OX=3702 GN=IWS1 PE=1 SV=1	Transcription elongation factor (TFIIS) family protein OS=Zea mays OX=4577 GN=103649783 PE=4 SV=1	K	Transcription	protein IWS1 homolog 1 [Zea mays]
yesuan	lm	3	17934320	6.148407e-06	5.21	G/A	G:588_A:140	0.19	gene-Zm00001eb124460	-	17969047	17969671	3'_34727	--	--	--	--	--	--	--	--	Uncharacterized protein OS=Zea mays OX=4577 GN=ZEAMMB73_Zm00001d039872 PE=4 SV=1	--	--	hypothetical protein ZEAMMB73_Zm00001d039872 [Zea mays]
yesuan	lm	3	17934320	6.148407e-06	5.21	G/A	G:588_A:140	0.19	gene-Zm00001eb124470	-	18020330	18026888	3'_86010	--	--	Molecular Function: zinc ion binding (GO:0008270);; Biological Process: RNA modification (GO:0009451);; Biological Process: chloroplast RNA processing (GO:0031425);; Biological Process: polycistronic mRNA processing (GO:0031426);; Cellular Component: intracellular membrane-bounded organelle (GO:0043231);	K22733|1.1e-92|cit:102612526|K22733 magnesium transporter | (RefSeq) uncharacterized protein LOC102612526	[R]	General function prediction only	DYW family of nucleic acid deaminases	Pentatricopeptide repeat-containing protein At3g46790, chloroplastic OS=Arabidopsis thaliana OX=3702 GN=CRR2 PE=2 SV=1	Pentatricopeptide repeat-containing protein chloroplastic OS=Zea mays OX=4577 GN=100533140 PE=4 SV=1	S	Function unknown	uncharacterized protein LOC114680592 [Zea mays]
yesuan	lm	3	17934320	6.148407e-06	5.21	G/A	G:588_A:140	0.19	gene-Zm00001eb124480	-	18027577	18030985	3'_93257	--	--	--	K12593|3.1e-38|zma:100277744|K12593 M-phase phosphoprotein 6, animal type | (RefSeq) uncharacterized LOC100277744	--	--	M-phase phosphoprotein 6	--	Scarecrow-like transcription factor 11 (SCL11) OS=Zea mays OX=4577 GN=100277744 PE=4 SV=1	--	--	scarecrow-like transcription factor 11 (SCL11) [Zea mays]
yesuan	lm	3	17934320	6.148407e-06	5.21	G/A	G:588_A:140	0.19	gene-Zm00001eb124490	+	18031208	18032964	5'_96888	--	--	Biological Process: ubiquitin-dependent protein catabolic process (GO:0006511);	K14016|1.5e-118|sbi:8060811|K14016 ubiquitin fusion degradation protein 1 | (RefSeq) ubiquitin recognition factor in ER-associated degradation protein 1	[O]	Posttranslational modification, protein turnover, chaperones	Ubiquitin fusion degradation protein UFD1	--	Ubiquitin fusion degradation protein 1 OS=Zea mays OX=4577 GN=UFD1L PE=3 SV=1	O	Posttranslational modification, protein turnover, chaperones	Ubiquitin fusion degradation protein 1 [Zea mays]
yesuan	lm	9	18129527	5.473757e-06	5.26	C/T	C:748_T:8	0.01	gene-Zm00001eb375640	-	18070460	18073413	5'_56114	--	--	Cellular Component: apoplast (GO:0048046);	--	--	--	Dirigent-like protein	--	Dirigent protein OS=Zea mays OX=4577 GN=ZEAMMB73_Zm00001d045210 PE=3 SV=1	S	Function unknown	uncharacterized protein LOC100285450 [Zea mays]
yesuan	lm	9	18129527	5.473757e-06	5.26	C/T	C:748_T:8	0.01	gene-Zm00001eb375650	+	18119258	18119794	3'_9733	--	--	--	--	[R]	General function prediction only	C2H2-type zinc finger	Zinc finger protein 1 OS=Triticum aestivum OX=4565 PE=2 SV=1	Zinc finger protein ZAT11 OS=Zea mays OX=4577 GN=103638019 PE=4 SV=1	S	Function unknown	zinc finger protein ZAT11 [Zea mays]
yesuan	lm	9	18129527	5.473757e-06	5.26	C/T	C:748_T:8	0.01	gene-Zm00001eb375660	-	18125829	18130251	--	--	--	Cellular Component: nucleus (GO:0005634);; Molecular Function: protein dimerization activity (GO:0046983);	K12126|4.5e-24|egr:104431553|K12126 phytochrome-interacting factor 3 | (RefSeq) transcription factor PIF3	--	--	Helix-loop-helix DNA-binding domain	Transcription factor SPATULA OS=Arabidopsis thaliana OX=3702 GN=SPT PE=1 SV=1	Transcription factor SPATULA OS=Zea mays OX=4577 GN=ZEAMMB73_Zm00001d045212 PE=3 SV=1	K	Transcription	uncharacterized protein LOC100193167 [Zea mays]
yesuan	lm	9	18129527	5.473757e-06	5.26	C/T	C:748_T:8	0.01	gene-Zm00001eb375670	+	18132306	18138612	5'_2779	[T]	Signal transduction mechanisms	Molecular Function: protein serine/threonine phosphatase activity (GO:0004722);; Cellular Component: nucleus (GO:0005634);; Cellular Component: cytoplasm (GO:0005737);; Molecular Function: metal ion binding (GO:0046872);	K06269|2.2e-193|zma:100216757|K06269 serine/threonine-protein phosphatase PP1 catalytic subunit [EC:3.1.3.16] | (RefSeq) putative serine/threonine protein phosphatase superfamily protein	[TR]	--	Calcineurin-like phosphoesterase	Serine/threonine-protein phosphatase PP1 isozyme 6 OS=Arabidopsis thaliana OX=3702 GN=TOPP6 PE=1 SV=2	Serine/threonine-protein phosphatase OS=Zea mays OX=4577 GN=100216757 PE=2 SV=1	T	Signal transduction mechanisms	putative serine/threonine protein phosphatase superfamily protein [Zea mays]
yesuan	lm	9	18303990	7.431925e-06	5.13	T/C	T:538_C:8	0.01	gene-Zm00001eb375680	+	18285645	18309002	--	--	--	Molecular Function: zinc ion binding (GO:0008270);; Molecular Function: ligase activity (GO:0016874);	K04706|0.0e+00|zma:100217275|K04706 E3 SUMO-protein ligase PIAS1 [EC:2.3.2.-] | (RefSeq) uncharacterized protein LOC100217275	[K]	Transcription	MIZ/SP-RING zinc finger	E4 SUMO-protein ligase PIAL2 OS=Arabidopsis thaliana OX=3702 GN=PIAL2 PE=1 SV=1	E4 SUMO-protein ligase PIAL2 OS=Zea mays OX=4577 GN=PIAL2 PE=4 SV=1	K	Transcription	uncharacterized protein LOC100217275 [Zea mays]
yesuan	lm	9	18303990	7.431925e-06	5.13	T/C	T:538_C:8	0.01	gene-Zm00001eb375690	+	18311486	18315723	5'_7496	[I]	Lipid transport and metabolism	Cellular Component: vacuole (GO:0005773);; Cellular Component: cytosol (GO:0005829);; Molecular Function: peptidase activity (GO:0008233);	--	--	--	alpha/beta hydrolase fold	--	Alpha/beta-Hydrolases superfamily protein OS=Zea mays OX=4577 GN=100279880 PE=3 SV=1	S	Function unknown	uncharacterized protein LOC100279880 [Zea mays]
yesuan	lm	9	18303990	7.431925e-06	5.13	T/C	T:538_C:8	0.01	gene-Zm00001eb375700	-	18315507	18327286	3'_11517	--	--	Molecular Function: serine-type endopeptidase activity (GO:0004252);; Cellular Component: integral component of membrane (GO:0016021);	K08653|0.0e+00|zma:103638020|K08653 membrane-bound transcription factor site-1 protease [EC:3.4.21.112] | (RefSeq) subtilisin-like protease SBT6.1 isoform X1	[O]	Posttranslational modification, protein turnover, chaperones	--	Subtilisin-like protease SBT6.1 OS=Arabidopsis thaliana OX=3702 GN=SBT6.1 PE=1 SV=1	Subtilisin-like protease SBT6.1 OS=Zea mays OX=4577 GN=103638020 PE=3 SV=1	O	Posttranslational modification, protein turnover, chaperones	Subtilisin-like protease SBT6.1 [Zea mays]
yesuan	lm	9	18303990	7.431925e-06	5.13	T/C	T:538_C:8	0.01	gene-Zm00001eb375710	+	18351084	18355903	5'_47094	[O]	Posttranslational modification, protein turnover, chaperones	Molecular Function: protein disulfide isomerase activity (GO:0003756);; Cellular Component: endoplasmic reticulum (GO:0005783);; Biological Process: protein folding (GO:0006457);; Biological Process: response to endoplasmic reticulum stress (GO:0034976);	K09580|2.4e-290|zma:606418|K09580 protein disulfide-isomerase A1 [EC:5.3.4.1] | (RefSeq) pdi5; protein disulfide isomerase 5 precursor	[O]	Posttranslational modification, protein turnover, chaperones	Thioredoxin	Protein disulfide isomerase-like 1-5 OS=Oryza sativa subsp. japonica OX=39947 GN=PDIL1-5 PE=2 SV=1	Protein disulfide isomerase5 OS=Zea mays OX=4577 GN=ZEAMMB73_Zm00001d045218 PE=4 SV=1	O	Posttranslational modification, protein turnover, chaperones	protein disulfide isomerase 5 precursor [Zea mays]
yesuan	lm	9	18303990	7.431925e-06	5.13	T/C	T:538_C:8	0.01	gene-Zm00001eb375720	+	18360531	18363207	5'_56541	--	--	Cellular Component: endoplasmic reticulum (GO:0005783);; Cellular Component: plasma membrane (GO:0005886);; Biological Process: auxin-activated signaling pathway (GO:0009734);; Biological Process: auxin polar transport (GO:0009926);; Biological Process: auxin homeostasis (GO:0010252);; Biological Process: auxin efflux (GO:0010315);; Molecular Function: auxin efflux transmembrane transporter activ…	K13947|0.0e+00|zma:103638021|K13947 auxin efflux carrier family protein | (RefSeq) LOW QUALITY PROTEIN: probable auxin efflux carrier component 3b	--	--	Membrane transport protein	Probable auxin efflux carrier component 3b OS=Oryza sativa subsp. japonica OX=39947 GN=PIN3B PE=2 SV=3	Auxin efflux carrier component OS=Zea mays OX=4577 GN=PIN10b PE=3 SV=1	P	Inorganic ion transport and metabolism	putative auxin efflux carrier PIN10b [Zea mays]
yesuan	lm	9	18303990	7.431925e-06	5.13	T/C	T:538_C:8	0.01	gene-Zm00001eb375730	-	18362974	18365475	3'_58984	--	--	Cellular Component: integral component of membrane (GO:0016021);	--	--	--	Late embryogenesis abundant protein	--	Late embryogenesis abundant protein group 2 OS=Zea mays OX=4577 GN=100191528 PE=2 SV=1	--	--	uncharacterized protein LOC100191528 [Zea mays]
yesuan	lm	9	18303990	7.431925e-06	5.13	T/C	T:538_C:8	0.01	gene-Zm00001eb375740	-	18373164	18374761	3'_69174	[O]	Posttranslational modification, protein turnover, chaperones	Molecular Function: cysteine-type endopeptidase activity (GO:0004197);; Cellular Component: extracellular space (GO:0005615);; Cellular Component: lysosome (GO:0005764);; Biological Process: proteolysis involved in cellular protein catabolic process (GO:0051603);	K16292|5.3e-76|vvi:100247167|K16292 KDEL-tailed cysteine endopeptidase [EC:3.4.22.-] | (RefSeq) senescence-specific cysteine protease SAG39	[O]	Posttranslational modification, protein turnover, chaperones	Papain family cysteine protease	Fruit bromelain OS=Ananas comosus OX=4615 PE=1 SV=1	Thiol protease SEN102 OS=Zea mays OX=4577 GN=ZEAMMB73_Zm00001d045221 PE=3 SV=1	O	Posttranslational modification, protein turnover, chaperones	Thiol protease SEN102 [Zea mays]
yesuan	lm	8	18546011	7.179674e-06	5.14	C/G	C:426_G:330	0.44	gene-Zm00001eb336840	+	18453191	18458160	3'_87851	[O]	Posttranslational modification, protein turnover, chaperones	Molecular Function: electron transfer activity (GO:0009055);; Molecular Function: protein disulfide oxidoreductase activity (GO:0015035);	K07390|4.8e-73|osa:4327130|K07390 monothiol glutaredoxin | (RefSeq) monothiol glutaredoxin-S1, mitochondrial	[O]	Posttranslational modification, protein turnover, chaperones	Glutaredoxin	Monothiol glutaredoxin-S4, mitochondrial OS=Oryza sativa subsp. japonica OX=39947 GN=GRXS4 PE=2 SV=1	Glutaredoxin domain-containing protein OS=Zea mays OX=4577 PE=2 SV=1	O	Posttranslational modification, protein turnover, chaperones	unknown [Zea mays]
yesuan	lm	8	18546011	7.179674e-06	5.14	C/G	C:426_G:330	0.44	gene-Zm00001eb336850	-	18458274	18471251	5'_74760	[R]	General function prediction only	Molecular Function: hydrolase activity (GO:0016787);	K06130|3.9e-150|zma:100192559|K06130 lysophospholipase II [EC:3.1.1.5] | (RefSeq) acyl-protein thioesterase 2	[I]	Lipid transport and metabolism	Phospholipase/Carboxylesterase	--	Acyl-protein thioesterase 2 OS=Zea mays OX=4577 PE=1 SV=1	I	Lipid transport and metabolism	acyl-protein thioesterase 2 [Zea mays]
yesuan	lm	8	18546011	7.179674e-06	5.14	C/G	C:426_G:330	0.44	gene-Zm00001eb336860	-	18523243	18525762	5'_20249	--	--	Molecular Function: zinc ion binding (GO:0008270);; Biological Process: RNA modification (GO:0009451);; Cellular Component: intracellular membrane-bounded organelle (GO:0043231);	K05849|1.5e-113|tcc:18613571|K05849 solute carrier family 8 (sodium/calcium exchanger) | (RefSeq) uncharacterized LOC18613571	[R]	General function prediction only	PPR repeat family	Putative pentatricopeptide repeat-containing protein At3g15930 OS=Arabidopsis thaliana OX=3702 GN=PCMP-E51 PE=3 SV=2	DYW_deaminase domain-containing protein OS=Sorghum bicolor OX=4558 GN=SORBI_3003G047400 PE=4 SV=1	S	Function unknown	putative pentatricopeptide repeat-containing protein At3g15930 [Zea mays]
yesuan	lm	8	18546011	7.179674e-06	5.14	C/G	C:426_G:330	0.44	gene-Zm00001eb336870	-	18545546	18549848	--	[EH]	--	Molecular Function: magnesium ion binding (GO:0000287);; Biological Process: fatty acid alpha-oxidation (GO:0001561);; Cellular Component: peroxisome (GO:0005777);; Molecular Function: carbon-carbon lyase activity (GO:0016830);; Molecular Function: thiamine pyrophosphate binding (GO:0030976);	K12261|0.0e+00|zma:100191888|K12261 2-hydroxyacyl-CoA lyase 1 [EC:4.1.-.-] | (RefSeq) 2-hydroxyphytanoyl-CoA lyase	[EH]	--	Thiamine pyrophosphate enzyme, N-terminal TPP binding domain	2-hydroxyacyl-CoA lyase OS=Oryza sativa subsp. japonica OX=39947 GN=Os01g0505400 PE=3 SV=3	2-hydroxyacyl-CoA lyase OS=Zea mays OX=4577 GN=ZEAMMB73_Zm00001d008739 PE=3 SV=1	--	--	2-hydroxyacyl-CoA lyase [Zea mays]
yesuan	lm	3	19281975	5.551705e-06	5.26	A/T	A:194_T:566	0.26	gene-Zm00001eb124650	+	19198679	19199712	3'_82263	--	--	Molecular Function: iron ion binding (GO:0005506);; Cellular Component: membrane (GO:0016020);; Cellular Component: integral component of membrane (GO:0016021);; Molecular Function: oxidoreductase activity, acting on paired donors, with incorporation or reduction of molecular oxygen, NAD(P)H as one donor, and incorporation of one atom of oxygen (GO:0016709);; Molecular Function: heme binding (GO:…	K24184|2.6e-59|pda:108511594|K24184 cytochrome P450 family 89 subfamily A [EC:1.14.-.-] | (RefSeq) cytochrome P450 89A2-like	[Q]	Secondary metabolites biosynthesis, transport and catabolism	Cytochrome P450	--	Cytochrome P450 family 87 subfamily A polypeptide 6 OS=Zea mays OX=4577 GN=103649794 PE=3 SV=1	Q	Secondary metabolites biosynthesis, transport and catabolism	cytochrome P450 89A2 [Zea mays]
yesuan	lm	3	19281975	5.551705e-06	5.26	A/T	A:194_T:566	0.26	gene-Zm00001eb124660	+	19199778	19200597	3'_81378	[QV]	--	Molecular Function: iron ion binding (GO:0005506);; Cellular Component: membrane (GO:0016020);; Cellular Component: integral component of membrane (GO:0016021);; Molecular Function: oxidoreductase activity, acting on paired donors, with incorporation or reduction of molecular oxygen, NAD(P)H as one donor, and incorporation of one atom of oxygen (GO:0016709);; Molecular Function: heme binding (GO:…	K24184|2.0e-56|pda:108511594|K24184 cytochrome P450 family 89 subfamily A [EC:1.14.-.-] | (RefSeq) cytochrome P450 89A2-like	[Q]	Secondary metabolites biosynthesis, transport and catabolism	Cytochrome P450	Cytochrome P450 89A2 OS=Arabidopsis thaliana OX=3702 GN=CYP89A2 PE=2 SV=2	Cytochrome P450 family 87 subfamily A polypeptide 6 OS=Zea mays OX=4577 GN=103649794 PE=3 SV=1	Q	Secondary metabolites biosynthesis, transport and catabolism	cytochrome P450 89A2 [Zea mays]
yesuan	lm	3	19281975	5.551705e-06	5.26	A/T	A:194_T:566	0.26	gene-Zm00001eb124670	-	19279283	19287126	--	--	--	Cellular Component: nucleus (GO:0005634);	K15901|1.7e-88|zma:100280192|K15901 EKC/KEOPS complex subunit CGI121/TPRKB | (RefSeq) pco063875; uncharacterized protein LOC100280192	--	--	Kinase binding protein CGI-121	--	PRPK OS=Zea mays OX=4577 GN=100280192 PE=2 SV=1	K	Transcription	uncharacterized protein LOC100280192 [Zea mays]
yesuan	lm	3	19281975	5.551705e-06	5.26	A/T	A:194_T:566	0.26	gene-Zm00001eb124680	+	19282557	19287318	5'_582	[O]	Posttranslational modification, protein turnover, chaperones	Molecular Function: metallopeptidase activity (GO:0008237);; Cellular Component: integral component of membrane (GO:0016021);	--	--	--	Peptidase family M50	Probable zinc metalloprotease EGY2, chloroplastic OS=Oryza sativa subsp. indica OX=39946 GN=EGY2 PE=3 SV=1	Metalloendopeptidase OS=Zea mays OX=4577 GN=ZEAMMB73_Zm00001d039900 PE=2 SV=1	M	Cell wall/membrane/envelope biogenesis	uncharacterized protein LOC100193065 [Zea mays]
yesuan	lm	3	19281975	5.551705e-06	5.26	A/T	A:194_T:566	0.26	gene-Zm00001eb124690	-	19287936	19293615	3'_5961	--	--	--	K01530|1.9e-07|pda:103712408|K01530 phospholipid-translocating ATPase [EC:7.6.2.1] | (RefSeq) LOW QUALITY PROTEIN: phospholipid-transporting ATPase 2-like	--	--	--	--	Uncharacterized protein OS=Zea mays OX=4577 PE=2 SV=1	S	Function unknown	uncharacterized protein LOC100279421 [Zea mays]
yesuan	lm	3	19281975	5.551705e-06	5.26	A/T	A:194_T:566	0.26	gene-Zm00001eb124710	+	19293205	19321779	5'_11230	--	--	--	--	--	--	--	--	--	--	--	--
yesuan	lm	3	19286138	7.464142e-06	5.13	G/C	G:170_C:512	0.25	gene-Zm00001eb124650	+	19198679	19199712	3'_86426	--	--	Molecular Function: iron ion binding (GO:0005506);; Cellular Component: membrane (GO:0016020);; Cellular Component: integral component of membrane (GO:0016021);; Molecular Function: oxidoreductase activity, acting on paired donors, with incorporation or reduction of molecular oxygen, NAD(P)H as one donor, and incorporation of one atom of oxygen (GO:0016709);; Molecular Function: heme binding (GO:…	K24184|2.6e-59|pda:108511594|K24184 cytochrome P450 family 89 subfamily A [EC:1.14.-.-] | (RefSeq) cytochrome P450 89A2-like	[Q]	Secondary metabolites biosynthesis, transport and catabolism	Cytochrome P450	--	Cytochrome P450 family 87 subfamily A polypeptide 6 OS=Zea mays OX=4577 GN=103649794 PE=3 SV=1	Q	Secondary metabolites biosynthesis, transport and catabolism	cytochrome P450 89A2 [Zea mays]
yesuan	lm	3	19286138	7.464142e-06	5.13	G/C	G:170_C:512	0.25	gene-Zm00001eb124660	+	19199778	19200597	3'_85541	[QV]	--	Molecular Function: iron ion binding (GO:0005506);; Cellular Component: membrane (GO:0016020);; Cellular Component: integral component of membrane (GO:0016021);; Molecular Function: oxidoreductase activity, acting on paired donors, with incorporation or reduction of molecular oxygen, NAD(P)H as one donor, and incorporation of one atom of oxygen (GO:0016709);; Molecular Function: heme binding (GO:…	K24184|2.0e-56|pda:108511594|K24184 cytochrome P450 family 89 subfamily A [EC:1.14.-.-] | (RefSeq) cytochrome P450 89A2-like	[Q]	Secondary metabolites biosynthesis, transport and catabolism	Cytochrome P450	Cytochrome P450 89A2 OS=Arabidopsis thaliana OX=3702 GN=CYP89A2 PE=2 SV=2	Cytochrome P450 family 87 subfamily A polypeptide 6 OS=Zea mays OX=4577 GN=103649794 PE=3 SV=1	Q	Secondary metabolites biosynthesis, transport and catabolism	cytochrome P450 89A2 [Zea mays]
yesuan	lm	3	19286138	7.464142e-06	5.13	G/C	G:170_C:512	0.25	gene-Zm00001eb124670	-	19279283	19287126	--	--	--	Cellular Component: nucleus (GO:0005634);	K15901|1.7e-88|zma:100280192|K15901 EKC/KEOPS complex subunit CGI121/TPRKB | (RefSeq) pco063875; uncharacterized protein LOC100280192	--	--	Kinase binding protein CGI-121	--	PRPK OS=Zea mays OX=4577 GN=100280192 PE=2 SV=1	K	Transcription	uncharacterized protein LOC100280192 [Zea mays]
yesuan	lm	3	19286138	7.464142e-06	5.13	G/C	G:170_C:512	0.25	gene-Zm00001eb124680	+	19282557	19287318	--	[O]	Posttranslational modification, protein turnover, chaperones	Molecular Function: metallopeptidase activity (GO:0008237);; Cellular Component: integral component of membrane (GO:0016021);	--	--	--	Peptidase family M50	Probable zinc metalloprotease EGY2, chloroplastic OS=Oryza sativa subsp. indica OX=39946 GN=EGY2 PE=3 SV=1	Metalloendopeptidase OS=Zea mays OX=4577 GN=ZEAMMB73_Zm00001d039900 PE=2 SV=1	M	Cell wall/membrane/envelope biogenesis	uncharacterized protein LOC100193065 [Zea mays]
yesuan	lm	3	19286138	7.464142e-06	5.13	G/C	G:170_C:512	0.25	gene-Zm00001eb124690	-	19287936	19293615	3'_1798	--	--	--	K01530|1.9e-07|pda:103712408|K01530 phospholipid-translocating ATPase [EC:7.6.2.1] | (RefSeq) LOW QUALITY PROTEIN: phospholipid-transporting ATPase 2-like	--	--	--	--	Uncharacterized protein OS=Zea mays OX=4577 PE=2 SV=1	S	Function unknown	uncharacterized protein LOC100279421 [Zea mays]
yesuan	lm	3	19286138	7.464142e-06	5.13	G/C	G:170_C:512	0.25	gene-Zm00001eb124710	+	19293205	19321779	5'_7067	--	--	--	--	--	--	--	--	--	--	--	--
yesuan	lm	3	19287021	4.573320e-08	7.34	G/A	G:561_A:121	0.18	gene-Zm00001eb124650	+	19198679	19199712	3'_87309	--	--	Molecular Function: iron ion binding (GO:0005506);; Cellular Component: membrane (GO:0016020);; Cellular Component: integral component of membrane (GO:0016021);; Molecular Function: oxidoreductase activity, acting on paired donors, with incorporation or reduction of molecular oxygen, NAD(P)H as one donor, and incorporation of one atom of oxygen (GO:0016709);; Molecular Function: heme binding (GO:…	K24184|2.6e-59|pda:108511594|K24184 cytochrome P450 family 89 subfamily A [EC:1.14.-.-] | (RefSeq) cytochrome P450 89A2-like	[Q]	Secondary metabolites biosynthesis, transport and catabolism	Cytochrome P450	--	Cytochrome P450 family 87 subfamily A polypeptide 6 OS=Zea mays OX=4577 GN=103649794 PE=3 SV=1	Q	Secondary metabolites biosynthesis, transport and catabolism	cytochrome P450 89A2 [Zea mays]
yesuan	lm	3	19287021	4.573320e-08	7.34	G/A	G:561_A:121	0.18	gene-Zm00001eb124660	+	19199778	19200597	3'_86424	[QV]	--	Molecular Function: iron ion binding (GO:0005506);; Cellular Component: membrane (GO:0016020);; Cellular Component: integral component of membrane (GO:0016021);; Molecular Function: oxidoreductase activity, acting on paired donors, with incorporation or reduction of molecular oxygen, NAD(P)H as one donor, and incorporation of one atom of oxygen (GO:0016709);; Molecular Function: heme binding (GO:…	K24184|2.0e-56|pda:108511594|K24184 cytochrome P450 family 89 subfamily A [EC:1.14.-.-] | (RefSeq) cytochrome P450 89A2-like	[Q]	Secondary metabolites biosynthesis, transport and catabolism	Cytochrome P450	Cytochrome P450 89A2 OS=Arabidopsis thaliana OX=3702 GN=CYP89A2 PE=2 SV=2	Cytochrome P450 family 87 subfamily A polypeptide 6 OS=Zea mays OX=4577 GN=103649794 PE=3 SV=1	Q	Secondary metabolites biosynthesis, transport and catabolism	cytochrome P450 89A2 [Zea mays]
yesuan	lm	3	19287021	4.573320e-08	7.34	G/A	G:561_A:121	0.18	gene-Zm00001eb124670	-	19279283	19287126	--	--	--	Cellular Component: nucleus (GO:0005634);	K15901|1.7e-88|zma:100280192|K15901 EKC/KEOPS complex subunit CGI121/TPRKB | (RefSeq) pco063875; uncharacterized protein LOC100280192	--	--	Kinase binding protein CGI-121	--	PRPK OS=Zea mays OX=4577 GN=100280192 PE=2 SV=1	K	Transcription	uncharacterized protein LOC100280192 [Zea mays]
yesuan	lm	3	19287021	4.573320e-08	7.34	G/A	G:561_A:121	0.18	gene-Zm00001eb124680	+	19282557	19287318	--	[O]	Posttranslational modification, protein turnover, chaperones	Molecular Function: metallopeptidase activity (GO:0008237);; Cellular Component: integral component of membrane (GO:0016021);	--	--	--	Peptidase family M50	Probable zinc metalloprotease EGY2, chloroplastic OS=Oryza sativa subsp. indica OX=39946 GN=EGY2 PE=3 SV=1	Metalloendopeptidase OS=Zea mays OX=4577 GN=ZEAMMB73_Zm00001d039900 PE=2 SV=1	M	Cell wall/membrane/envelope biogenesis	uncharacterized protein LOC100193065 [Zea mays]
yesuan	lm	3	19287021	4.573320e-08	7.34	G/A	G:561_A:121	0.18	gene-Zm00001eb124690	-	19287936	19293615	3'_915	--	--	--	K01530|1.9e-07|pda:103712408|K01530 phospholipid-translocating ATPase [EC:7.6.2.1] | (RefSeq) LOW QUALITY PROTEIN: phospholipid-transporting ATPase 2-like	--	--	--	--	Uncharacterized protein OS=Zea mays OX=4577 PE=2 SV=1	S	Function unknown	uncharacterized protein LOC100279421 [Zea mays]
yesuan	lm	3	19287021	4.573320e-08	7.34	G/A	G:561_A:121	0.18	gene-Zm00001eb124710	+	19293205	19321779	5'_6184	--	--	--	--	--	--	--	--	--	--	--	--
yesuan	lm	3	19288494	1.351148e-07	6.87	T/C	T:648_C:96	0.13	gene-Zm00001eb124650	+	19198679	19199712	3'_88782	--	--	Molecular Function: iron ion binding (GO:0005506);; Cellular Component: membrane (GO:0016020);; Cellular Component: integral component of membrane (GO:0016021);; Molecular Function: oxidoreductase activity, acting on paired donors, with incorporation or reduction of molecular oxygen, NAD(P)H as one donor, and incorporation of one atom of oxygen (GO:0016709);; Molecular Function: heme binding (GO:…	K24184|2.6e-59|pda:108511594|K24184 cytochrome P450 family 89 subfamily A [EC:1.14.-.-] | (RefSeq) cytochrome P450 89A2-like	[Q]	Secondary metabolites biosynthesis, transport and catabolism	Cytochrome P450	--	Cytochrome P450 family 87 subfamily A polypeptide 6 OS=Zea mays OX=4577 GN=103649794 PE=3 SV=1	Q	Secondary metabolites biosynthesis, transport and catabolism	cytochrome P450 89A2 [Zea mays]
yesuan	lm	3	19288494	1.351148e-07	6.87	T/C	T:648_C:96	0.13	gene-Zm00001eb124660	+	19199778	19200597	3'_87897	[QV]	--	Molecular Function: iron ion binding (GO:0005506);; Cellular Component: membrane (GO:0016020);; Cellular Component: integral component of membrane (GO:0016021);; Molecular Function: oxidoreductase activity, acting on paired donors, with incorporation or reduction of molecular oxygen, NAD(P)H as one donor, and incorporation of one atom of oxygen (GO:0016709);; Molecular Function: heme binding (GO:…	K24184|2.0e-56|pda:108511594|K24184 cytochrome P450 family 89 subfamily A [EC:1.14.-.-] | (RefSeq) cytochrome P450 89A2-like	[Q]	Secondary metabolites biosynthesis, transport and catabolism	Cytochrome P450	Cytochrome P450 89A2 OS=Arabidopsis thaliana OX=3702 GN=CYP89A2 PE=2 SV=2	Cytochrome P450 family 87 subfamily A polypeptide 6 OS=Zea mays OX=4577 GN=103649794 PE=3 SV=1	Q	Secondary metabolites biosynthesis, transport and catabolism	cytochrome P450 89A2 [Zea mays]
yesuan	lm	3	19288494	1.351148e-07	6.87	T/C	T:648_C:96	0.13	gene-Zm00001eb124670	-	19279283	19287126	5'_1368	--	--	Cellular Component: nucleus (GO:0005634);	K15901|1.7e-88|zma:100280192|K15901 EKC/KEOPS complex subunit CGI121/TPRKB | (RefSeq) pco063875; uncharacterized protein LOC100280192	--	--	Kinase binding protein CGI-121	--	PRPK OS=Zea mays OX=4577 GN=100280192 PE=2 SV=1	K	Transcription	uncharacterized protein LOC100280192 [Zea mays]
yesuan	lm	3	19288494	1.351148e-07	6.87	T/C	T:648_C:96	0.13	gene-Zm00001eb124680	+	19282557	19287318	3'_1176	[O]	Posttranslational modification, protein turnover, chaperones	Molecular Function: metallopeptidase activity (GO:0008237);; Cellular Component: integral component of membrane (GO:0016021);	--	--	--	Peptidase family M50	Probable zinc metalloprotease EGY2, chloroplastic OS=Oryza sativa subsp. indica OX=39946 GN=EGY2 PE=3 SV=1	Metalloendopeptidase OS=Zea mays OX=4577 GN=ZEAMMB73_Zm00001d039900 PE=2 SV=1	M	Cell wall/membrane/envelope biogenesis	uncharacterized protein LOC100193065 [Zea mays]
yesuan	lm	3	19288494	1.351148e-07	6.87	T/C	T:648_C:96	0.13	gene-Zm00001eb124690	-	19287936	19293615	--	--	--	--	K01530|1.9e-07|pda:103712408|K01530 phospholipid-translocating ATPase [EC:7.6.2.1] | (RefSeq) LOW QUALITY PROTEIN: phospholipid-transporting ATPase 2-like	--	--	--	--	Uncharacterized protein OS=Zea mays OX=4577 PE=2 SV=1	S	Function unknown	uncharacterized protein LOC100279421 [Zea mays]
yesuan	lm	3	19288494	1.351148e-07	6.87	T/C	T:648_C:96	0.13	gene-Zm00001eb124710	+	19293205	19321779	5'_4711	--	--	--	--	--	--	--	--	--	--	--	--
yesuan	lm	3	19288546	1.424213e-06	5.85	A/T	A:569_T:171	0.23	gene-Zm00001eb124650	+	19198679	19199712	3'_88834	--	--	Molecular Function: iron ion binding (GO:0005506);; Cellular Component: membrane (GO:0016020);; Cellular Component: integral component of membrane (GO:0016021);; Molecular Function: oxidoreductase activity, acting on paired donors, with incorporation or reduction of molecular oxygen, NAD(P)H as one donor, and incorporation of one atom of oxygen (GO:0016709);; Molecular Function: heme binding (GO:…	K24184|2.6e-59|pda:108511594|K24184 cytochrome P450 family 89 subfamily A [EC:1.14.-.-] | (RefSeq) cytochrome P450 89A2-like	[Q]	Secondary metabolites biosynthesis, transport and catabolism	Cytochrome P450	--	Cytochrome P450 family 87 subfamily A polypeptide 6 OS=Zea mays OX=4577 GN=103649794 PE=3 SV=1	Q	Secondary metabolites biosynthesis, transport and catabolism	cytochrome P450 89A2 [Zea mays]
yesuan	lm	3	19288546	1.424213e-06	5.85	A/T	A:569_T:171	0.23	gene-Zm00001eb124660	+	19199778	19200597	3'_87949	[QV]	--	Molecular Function: iron ion binding (GO:0005506);; Cellular Component: membrane (GO:0016020);; Cellular Component: integral component of membrane (GO:0016021);; Molecular Function: oxidoreductase activity, acting on paired donors, with incorporation or reduction of molecular oxygen, NAD(P)H as one donor, and incorporation of one atom of oxygen (GO:0016709);; Molecular Function: heme binding (GO:…	K24184|2.0e-56|pda:108511594|K24184 cytochrome P450 family 89 subfamily A [EC:1.14.-.-] | (RefSeq) cytochrome P450 89A2-like	[Q]	Secondary metabolites biosynthesis, transport and catabolism	Cytochrome P450	Cytochrome P450 89A2 OS=Arabidopsis thaliana OX=3702 GN=CYP89A2 PE=2 SV=2	Cytochrome P450 family 87 subfamily A polypeptide 6 OS=Zea mays OX=4577 GN=103649794 PE=3 SV=1	Q	Secondary metabolites biosynthesis, transport and catabolism	cytochrome P450 89A2 [Zea mays]
yesuan	lm	3	19288546	1.424213e-06	5.85	A/T	A:569_T:171	0.23	gene-Zm00001eb124670	-	19279283	19287126	5'_1420	--	--	Cellular Component: nucleus (GO:0005634);	K15901|1.7e-88|zma:100280192|K15901 EKC/KEOPS complex subunit CGI121/TPRKB | (RefSeq) pco063875; uncharacterized protein LOC100280192	--	--	Kinase binding protein CGI-121	--	PRPK OS=Zea mays OX=4577 GN=100280192 PE=2 SV=1	K	Transcription	uncharacterized protein LOC100280192 [Zea mays]
yesuan	lm	3	19288546	1.424213e-06	5.85	A/T	A:569_T:171	0.23	gene-Zm00001eb124680	+	19282557	19287318	3'_1228	[O]	Posttranslational modification, protein turnover, chaperones	Molecular Function: metallopeptidase activity (GO:0008237);; Cellular Component: integral component of membrane (GO:0016021);	--	--	--	Peptidase family M50	Probable zinc metalloprotease EGY2, chloroplastic OS=Oryza sativa subsp. indica OX=39946 GN=EGY2 PE=3 SV=1	Metalloendopeptidase OS=Zea mays OX=4577 GN=ZEAMMB73_Zm00001d039900 PE=2 SV=1	M	Cell wall/membrane/envelope biogenesis	uncharacterized protein LOC100193065 [Zea mays]
yesuan	lm	3	19288546	1.424213e-06	5.85	A/T	A:569_T:171	0.23	gene-Zm00001eb124690	-	19287936	19293615	--	--	--	--	K01530|1.9e-07|pda:103712408|K01530 phospholipid-translocating ATPase [EC:7.6.2.1] | (RefSeq) LOW QUALITY PROTEIN: phospholipid-transporting ATPase 2-like	--	--	--	--	Uncharacterized protein OS=Zea mays OX=4577 PE=2 SV=1	S	Function unknown	uncharacterized protein LOC100279421 [Zea mays]
yesuan	lm	3	19288546	1.424213e-06	5.85	A/T	A:569_T:171	0.23	gene-Zm00001eb124710	+	19293205	19321779	5'_4659	--	--	--	--	--	--	--	--	--	--	--	--
yesuan	lm	3	19289404	3.769529e-06	5.42	T/C	T:562_C:122	0.18	gene-Zm00001eb124650	+	19198679	19199712	3'_89692	--	--	Molecular Function: iron ion binding (GO:0005506);; Cellular Component: membrane (GO:0016020);; Cellular Component: integral component of membrane (GO:0016021);; Molecular Function: oxidoreductase activity, acting on paired donors, with incorporation or reduction of molecular oxygen, NAD(P)H as one donor, and incorporation of one atom of oxygen (GO:0016709);; Molecular Function: heme binding (GO:…	K24184|2.6e-59|pda:108511594|K24184 cytochrome P450 family 89 subfamily A [EC:1.14.-.-] | (RefSeq) cytochrome P450 89A2-like	[Q]	Secondary metabolites biosynthesis, transport and catabolism	Cytochrome P450	--	Cytochrome P450 family 87 subfamily A polypeptide 6 OS=Zea mays OX=4577 GN=103649794 PE=3 SV=1	Q	Secondary metabolites biosynthesis, transport and catabolism	cytochrome P450 89A2 [Zea mays]
yesuan	lm	3	19289404	3.769529e-06	5.42	T/C	T:562_C:122	0.18	gene-Zm00001eb124660	+	19199778	19200597	3'_88807	[QV]	--	Molecular Function: iron ion binding (GO:0005506);; Cellular Component: membrane (GO:0016020);; Cellular Component: integral component of membrane (GO:0016021);; Molecular Function: oxidoreductase activity, acting on paired donors, with incorporation or reduction of molecular oxygen, NAD(P)H as one donor, and incorporation of one atom of oxygen (GO:0016709);; Molecular Function: heme binding (GO:…	K24184|2.0e-56|pda:108511594|K24184 cytochrome P450 family 89 subfamily A [EC:1.14.-.-] | (RefSeq) cytochrome P450 89A2-like	[Q]	Secondary metabolites biosynthesis, transport and catabolism	Cytochrome P450	Cytochrome P450 89A2 OS=Arabidopsis thaliana OX=3702 GN=CYP89A2 PE=2 SV=2	Cytochrome P450 family 87 subfamily A polypeptide 6 OS=Zea mays OX=4577 GN=103649794 PE=3 SV=1	Q	Secondary metabolites biosynthesis, transport and catabolism	cytochrome P450 89A2 [Zea mays]
yesuan	lm	3	19289404	3.769529e-06	5.42	T/C	T:562_C:122	0.18	gene-Zm00001eb124670	-	19279283	19287126	5'_2278	--	--	Cellular Component: nucleus (GO:0005634);	K15901|1.7e-88|zma:100280192|K15901 EKC/KEOPS complex subunit CGI121/TPRKB | (RefSeq) pco063875; uncharacterized protein LOC100280192	--	--	Kinase binding protein CGI-121	--	PRPK OS=Zea mays OX=4577 GN=100280192 PE=2 SV=1	K	Transcription	uncharacterized protein LOC100280192 [Zea mays]
yesuan	lm	3	19289404	3.769529e-06	5.42	T/C	T:562_C:122	0.18	gene-Zm00001eb124680	+	19282557	19287318	3'_2086	[O]	Posttranslational modification, protein turnover, chaperones	Molecular Function: metallopeptidase activity (GO:0008237);; Cellular Component: integral component of membrane (GO:0016021);	--	--	--	Peptidase family M50	Probable zinc metalloprotease EGY2, chloroplastic OS=Oryza sativa subsp. indica OX=39946 GN=EGY2 PE=3 SV=1	Metalloendopeptidase OS=Zea mays OX=4577 GN=ZEAMMB73_Zm00001d039900 PE=2 SV=1	M	Cell wall/membrane/envelope biogenesis	uncharacterized protein LOC100193065 [Zea mays]
yesuan	lm	3	19289404	3.769529e-06	5.42	T/C	T:562_C:122	0.18	gene-Zm00001eb124690	-	19287936	19293615	--	--	--	--	K01530|1.9e-07|pda:103712408|K01530 phospholipid-translocating ATPase [EC:7.6.2.1] | (RefSeq) LOW QUALITY PROTEIN: phospholipid-transporting ATPase 2-like	--	--	--	--	Uncharacterized protein OS=Zea mays OX=4577 PE=2 SV=1	S	Function unknown	uncharacterized protein LOC100279421 [Zea mays]
yesuan	lm	3	19289404	3.769529e-06	5.42	T/C	T:562_C:122	0.18	gene-Zm00001eb124710	+	19293205	19321779	5'_3801	--	--	--	--	--	--	--	--	--	--	--	--
yesuan	lm	3	19293077	4.003919e-06	5.4	C/T	C:594_T:88	0.13	gene-Zm00001eb124650	+	19198679	19199712	3'_93365	--	--	Molecular Function: iron ion binding (GO:0005506);; Cellular Component: membrane (GO:0016020);; Cellular Component: integral component of membrane (GO:0016021);; Molecular Function: oxidoreductase activity, acting on paired donors, with incorporation or reduction of molecular oxygen, NAD(P)H as one donor, and incorporation of one atom of oxygen (GO:0016709);; Molecular Function: heme binding (GO:…	K24184|2.6e-59|pda:108511594|K24184 cytochrome P450 family 89 subfamily A [EC:1.14.-.-] | (RefSeq) cytochrome P450 89A2-like	[Q]	Secondary metabolites biosynthesis, transport and catabolism	Cytochrome P450	--	Cytochrome P450 family 87 subfamily A polypeptide 6 OS=Zea mays OX=4577 GN=103649794 PE=3 SV=1	Q	Secondary metabolites biosynthesis, transport and catabolism	cytochrome P450 89A2 [Zea mays]
yesuan	lm	3	19293077	4.003919e-06	5.4	C/T	C:594_T:88	0.13	gene-Zm00001eb124660	+	19199778	19200597	3'_92480	[QV]	--	Molecular Function: iron ion binding (GO:0005506);; Cellular Component: membrane (GO:0016020);; Cellular Component: integral component of membrane (GO:0016021);; Molecular Function: oxidoreductase activity, acting on paired donors, with incorporation or reduction of molecular oxygen, NAD(P)H as one donor, and incorporation of one atom of oxygen (GO:0016709);; Molecular Function: heme binding (GO:…	K24184|2.0e-56|pda:108511594|K24184 cytochrome P450 family 89 subfamily A [EC:1.14.-.-] | (RefSeq) cytochrome P450 89A2-like	[Q]	Secondary metabolites biosynthesis, transport and catabolism	Cytochrome P450	Cytochrome P450 89A2 OS=Arabidopsis thaliana OX=3702 GN=CYP89A2 PE=2 SV=2	Cytochrome P450 family 87 subfamily A polypeptide 6 OS=Zea mays OX=4577 GN=103649794 PE=3 SV=1	Q	Secondary metabolites biosynthesis, transport and catabolism	cytochrome P450 89A2 [Zea mays]
yesuan	lm	3	19293077	4.003919e-06	5.4	C/T	C:594_T:88	0.13	gene-Zm00001eb124670	-	19279283	19287126	5'_5951	--	--	Cellular Component: nucleus (GO:0005634);	K15901|1.7e-88|zma:100280192|K15901 EKC/KEOPS complex subunit CGI121/TPRKB | (RefSeq) pco063875; uncharacterized protein LOC100280192	--	--	Kinase binding protein CGI-121	--	PRPK OS=Zea mays OX=4577 GN=100280192 PE=2 SV=1	K	Transcription	uncharacterized protein LOC100280192 [Zea mays]
yesuan	lm	3	19293077	4.003919e-06	5.4	C/T	C:594_T:88	0.13	gene-Zm00001eb124680	+	19282557	19287318	3'_5759	[O]	Posttranslational modification, protein turnover, chaperones	Molecular Function: metallopeptidase activity (GO:0008237);; Cellular Component: integral component of membrane (GO:0016021);	--	--	--	Peptidase family M50	Probable zinc metalloprotease EGY2, chloroplastic OS=Oryza sativa subsp. indica OX=39946 GN=EGY2 PE=3 SV=1	Metalloendopeptidase OS=Zea mays OX=4577 GN=ZEAMMB73_Zm00001d039900 PE=2 SV=1	M	Cell wall/membrane/envelope biogenesis	uncharacterized protein LOC100193065 [Zea mays]
yesuan	lm	3	19293077	4.003919e-06	5.4	C/T	C:594_T:88	0.13	gene-Zm00001eb124690	-	19287936	19293615	--	--	--	--	K01530|1.9e-07|pda:103712408|K01530 phospholipid-translocating ATPase [EC:7.6.2.1] | (RefSeq) LOW QUALITY PROTEIN: phospholipid-transporting ATPase 2-like	--	--	--	--	Uncharacterized protein OS=Zea mays OX=4577 PE=2 SV=1	S	Function unknown	uncharacterized protein LOC100279421 [Zea mays]
yesuan	lm	3	19293077	4.003919e-06	5.4	C/T	C:594_T:88	0.13	gene-Zm00001eb124710	+	19293205	19321779	5'_128	--	--	--	--	--	--	--	--	--	--	--	--
yesuan	lm	5	19376681	2.517322e-06	5.6	A/G	A:90_G:672	0.12	gene-Zm00001eb219090	+	19271259	19283747	3'_92934	[J]	Translation, ribosomal structure and biogenesis	Molecular Function: structural constituent of ribosome (GO:0003735);; Biological Process: translation (GO:0006412);; Molecular Function: 5S rRNA binding (GO:0008097);; Cellular Component: cytosolic large ribosomal subunit (GO:0022625);	K02897|1.4e-128|zma:100283916|K02897 large subunit ribosomal protein L25 | (RefSeq) pco090715; uncharacterized protein LOC100283916	--	--	Ribosomal protein TL5, C-terminal domain	--	5S rRNA binding protein OS=Zea mays OX=4577 GN=100283916 PE=4 SV=1	J	Translation, ribosomal structure and biogenesis	uncharacterized protein LOC100283916 [Zea mays]
yesuan	lm	5	19376681	2.517322e-06	5.6	A/G	A:90_G:672	0.12	gene-Zm00001eb219100	-	19308808	19312892	5'_63789	--	--	Biological Process: reproduction (GO:0000003);; Biological Process: regionalization (GO:0003002);; Biological Process: developmental process involved in reproduction (GO:0003006);; Biological Process: regulation of transcription, DNA-templated (GO:0006355);; Biological Process: multicellular organism development (GO:0007275);; Biological Process: pattern specification process (GO:0007389);; Biolo…	K13944|1.5e-28|adu:107473624|K13944 LOB domain-containing protein 16 | (RefSeq) LOB domain-containing protein 16-like	--	--	Lateral organ boundaries (LOB) domain	LOB domain-containing protein 36 OS=Arabidopsis thaliana OX=3702 GN=LBD36 PE=2 SV=1	LOB domain-containing protein 28 OS=Zea mays OX=4577 GN=LOB38 PE=2 SV=1	S	Function unknown	uncharacterized protein LOC100382144 [Zea mays]
yesuan	lm	5	19376681	2.517322e-06	5.6	A/G	A:90_G:672	0.12	gene-Zm00001eb219110	-	19309169	19309750	5'_66931	--	--	--	--	--	--	--	--	--	--	--	--
yesuan	lm	5	19376681	2.517322e-06	5.6	A/G	A:90_G:672	0.12	gene-Zm00001eb219120	+	19313605	19314736	3'_61945	--	--	Molecular Function: glutathione transferase activity (GO:0004364);; Biological Process: L-phenylalanine catabolic process (GO:0006559);; Biological Process: glutathione metabolic process (GO:0006749);; Molecular Function: maleylacetoacetate isomerase activity (GO:0016034);	--	--	--	--	--	ARM repeat superfamily protein OS=Zea mays OX=4577 GN=ZEAMMB73_Zm00001d013733 PE=4 SV=1	A	RNA processing and modification	uncharacterized protein LOC109939622 [Zea mays]
yesuan	lm	5	19376681	2.517322e-06	5.6	A/G	A:90_G:672	0.12	gene-Zm00001eb219130	+	19315270	19318516	3'_58165	--	--	Cellular Component: microtubule (GO:0005874);; Molecular Function: microtubule binding (GO:0008017);	--	--	--	--	TORTIFOLIA1-like protein 5 OS=Arabidopsis thaliana OX=3702 GN=TOR1L5 PE=1 SV=1	ARM repeat superfamily protein OS=Zea mays OX=4577 GN=100278719 PE=2 SV=1	S	Function unknown	hypothetical protein Zm00014a_000450 [Zea mays]
yesuan	lm	5	19376681	2.517322e-06	5.6	A/G	A:90_G:672	0.12	gene-Zm00001eb219150	+	19325183	19325794	3'_50887	--	--	--	--	--	--	--	--	--	--	--	--
yesuan	lm	5	19376681	2.517322e-06	5.6	A/G	A:90_G:672	0.12	gene-Zm00001eb219160	+	19374717	19377769	--	[M]	Cell wall/membrane/envelope biogenesis	Molecular Function: protein serine/threonine kinase activity (GO:0004674);; Molecular Function: ATP binding (GO:0005524);; Cellular Component: nucleus (GO:0005634);; Cellular Component: cytoplasm (GO:0005737);; Biological Process: protein phosphorylation (GO:0006468);; Biological Process: intracellular signal transduction (GO:0035556);	K14498|6.1e-205|zma:100191972|K14498 serine/threonine-protein kinase SRK2 [EC:2.7.11.1] | (RefSeq) SnRK2.10	[T]	Signal transduction mechanisms	Protein kinase domain	Serine/threonine-protein kinase SAPK10 OS=Oryza sativa subsp. japonica OX=39947 GN=SAPK10 PE=1 SV=1	Serine/threonine-protein kinase SRK2E OS=Zea mays OX=4577 GN=100191972 PE=2 SV=1	T	Signal transduction mechanisms	SnRK2.10 [Zea mays]
yesuan	lm	5	19376681	2.517322e-06	5.6	A/G	A:90_G:672	0.12	gene-Zm00001eb219170	-	19379005	19381913	3'_2324	[O]	Posttranslational modification, protein turnover, chaperones	Cellular Component: extracellular space (GO:0005615);	K13963|1.4e-218|zma:100280631|K13963 serpin B | (RefSeq) pco139651; uncharacterized protein LOC100280631	[V]	Defense mechanisms	Serpin (serine protease inhibitor)	Serpin-ZXA OS=Oryza sativa subsp. japonica OX=39947 GN=Os03g0610650 PE=1 SV=1	SERPIN domain-containing protein OS=Zea mays OX=4577 PE=2 SV=1	V	Defense mechanisms	uncharacterized protein LOC100280631 [Zea mays]
yesuan	lm	5	19376681	2.517322e-06	5.6	A/G	A:90_G:672	0.12	gene-Zm00001eb219180	+	19437876	19442567	5'_61195	--	--	--	K03063|1.2e-09|sbi:8062221|K03063 26S proteasome regulatory subunit T3 | (RefSeq) 26S protease regulatory subunit 6B homolog	[S]	Function unknown	Fcf2 pre-rRNA processing	26S proteasome regulatory subunit 6B homolog OS=Arabidopsis thaliana OX=3702 GN=RPT3 PE=1 SV=1	Fcf2 pre-rRNA processing protein OS=Zea mays OX=4577 GN=ZEAMMB73_Zm00001d013738 PE=4 SV=1	S	Function unknown	Fcf2 pre-rRNA processing protein [Zea mays]
yesuan	lm	5	19376681	2.517322e-06	5.6	A/G	A:90_G:672	0.12	gene-Zm00001eb219190	+	19464076	19470453	5'_87395	--	--	Molecular Function: protein binding (GO:0005515);	--	--	--	NPH3 family	BTB/POZ domain-containing protein NPY2 OS=Arabidopsis thaliana OX=3702 GN=NPY2 PE=2 SV=1	BTB/POZ domain-containing protein NPY2 OS=Zea mays OX=4577 GN=100278373 PE=2 SV=1	S	Function unknown	uncharacterized protein LOC100278373 [Zea mays]
yesuan	lm	5	19376681	2.517322e-06	5.6	A/G	A:90_G:672	0.12	gene-Zm00001eb219200	+	19471516	19474774	5'_94835	[G]	Carbohydrate transport and metabolism	Cellular Component: integral component of membrane (GO:0016021);; Molecular Function: transmembrane transporter activity (GO:0022857);	K08193|3.3e-213|obr:102713128|K08193 MFS transporter, ACS family, solute carrier family 17 (sodium-dependent inorganic phosphate cotransporter), other | (RefSeq) probable anion transporter 6	[G]	Carbohydrate transport and metabolism	Major Facilitator Superfamily	Probable anion transporter 7 OS=Oryza sativa subsp. japonica OX=39947 GN=PHT4;7 PE=2 SV=1	Inorganic phosphate cotransporter OS=Zea mays OX=4577 GN=100282593 PE=2 SV=1	G	Carbohydrate transport and metabolism	inorganic phosphate cotransporter [Zea mays]
yesuan	lm	5	19377142	5.449101e-06	5.26	T/C	T:93_C:669	0.12	gene-Zm00001eb219090	+	19271259	19283747	3'_93395	[J]	Translation, ribosomal structure and biogenesis	Molecular Function: structural constituent of ribosome (GO:0003735);; Biological Process: translation (GO:0006412);; Molecular Function: 5S rRNA binding (GO:0008097);; Cellular Component: cytosolic large ribosomal subunit (GO:0022625);	K02897|1.4e-128|zma:100283916|K02897 large subunit ribosomal protein L25 | (RefSeq) pco090715; uncharacterized protein LOC100283916	--	--	Ribosomal protein TL5, C-terminal domain	--	5S rRNA binding protein OS=Zea mays OX=4577 GN=100283916 PE=4 SV=1	J	Translation, ribosomal structure and biogenesis	uncharacterized protein LOC100283916 [Zea mays]
yesuan	lm	5	19377142	5.449101e-06	5.26	T/C	T:93_C:669	0.12	gene-Zm00001eb219100	-	19308808	19312892	5'_64250	--	--	Biological Process: reproduction (GO:0000003);; Biological Process: regionalization (GO:0003002);; Biological Process: developmental process involved in reproduction (GO:0003006);; Biological Process: regulation of transcription, DNA-templated (GO:0006355);; Biological Process: multicellular organism development (GO:0007275);; Biological Process: pattern specification process (GO:0007389);; Biolo…	K13944|1.5e-28|adu:107473624|K13944 LOB domain-containing protein 16 | (RefSeq) LOB domain-containing protein 16-like	--	--	Lateral organ boundaries (LOB) domain	LOB domain-containing protein 36 OS=Arabidopsis thaliana OX=3702 GN=LBD36 PE=2 SV=1	LOB domain-containing protein 28 OS=Zea mays OX=4577 GN=LOB38 PE=2 SV=1	S	Function unknown	uncharacterized protein LOC100382144 [Zea mays]
yesuan	lm	5	19377142	5.449101e-06	5.26	T/C	T:93_C:669	0.12	gene-Zm00001eb219110	-	19309169	19309750	5'_67392	--	--	--	--	--	--	--	--	--	--	--	--
yesuan	lm	5	19377142	5.449101e-06	5.26	T/C	T:93_C:669	0.12	gene-Zm00001eb219120	+	19313605	19314736	3'_62406	--	--	Molecular Function: glutathione transferase activity (GO:0004364);; Biological Process: L-phenylalanine catabolic process (GO:0006559);; Biological Process: glutathione metabolic process (GO:0006749);; Molecular Function: maleylacetoacetate isomerase activity (GO:0016034);	--	--	--	--	--	ARM repeat superfamily protein OS=Zea mays OX=4577 GN=ZEAMMB73_Zm00001d013733 PE=4 SV=1	A	RNA processing and modification	uncharacterized protein LOC109939622 [Zea mays]
yesuan	lm	5	19377142	5.449101e-06	5.26	T/C	T:93_C:669	0.12	gene-Zm00001eb219130	+	19315270	19318516	3'_58626	--	--	Cellular Component: microtubule (GO:0005874);; Molecular Function: microtubule binding (GO:0008017);	--	--	--	--	TORTIFOLIA1-like protein 5 OS=Arabidopsis thaliana OX=3702 GN=TOR1L5 PE=1 SV=1	ARM repeat superfamily protein OS=Zea mays OX=4577 GN=100278719 PE=2 SV=1	S	Function unknown	hypothetical protein Zm00014a_000450 [Zea mays]
yesuan	lm	5	19377142	5.449101e-06	5.26	T/C	T:93_C:669	0.12	gene-Zm00001eb219150	+	19325183	19325794	3'_51348	--	--	--	--	--	--	--	--	--	--	--	--
yesuan	lm	5	19377142	5.449101e-06	5.26	T/C	T:93_C:669	0.12	gene-Zm00001eb219160	+	19374717	19377769	--	[M]	Cell wall/membrane/envelope biogenesis	Molecular Function: protein serine/threonine kinase activity (GO:0004674);; Molecular Function: ATP binding (GO:0005524);; Cellular Component: nucleus (GO:0005634);; Cellular Component: cytoplasm (GO:0005737);; Biological Process: protein phosphorylation (GO:0006468);; Biological Process: intracellular signal transduction (GO:0035556);	K14498|6.1e-205|zma:100191972|K14498 serine/threonine-protein kinase SRK2 [EC:2.7.11.1] | (RefSeq) SnRK2.10	[T]	Signal transduction mechanisms	Protein kinase domain	Serine/threonine-protein kinase SAPK10 OS=Oryza sativa subsp. japonica OX=39947 GN=SAPK10 PE=1 SV=1	Serine/threonine-protein kinase SRK2E OS=Zea mays OX=4577 GN=100191972 PE=2 SV=1	T	Signal transduction mechanisms	SnRK2.10 [Zea mays]
yesuan	lm	5	19377142	5.449101e-06	5.26	T/C	T:93_C:669	0.12	gene-Zm00001eb219170	-	19379005	19381913	3'_1863	[O]	Posttranslational modification, protein turnover, chaperones	Cellular Component: extracellular space (GO:0005615);	K13963|1.4e-218|zma:100280631|K13963 serpin B | (RefSeq) pco139651; uncharacterized protein LOC100280631	[V]	Defense mechanisms	Serpin (serine protease inhibitor)	Serpin-ZXA OS=Oryza sativa subsp. japonica OX=39947 GN=Os03g0610650 PE=1 SV=1	SERPIN domain-containing protein OS=Zea mays OX=4577 PE=2 SV=1	V	Defense mechanisms	uncharacterized protein LOC100280631 [Zea mays]
yesuan	lm	5	19377142	5.449101e-06	5.26	T/C	T:93_C:669	0.12	gene-Zm00001eb219180	+	19437876	19442567	5'_60734	--	--	--	K03063|1.2e-09|sbi:8062221|K03063 26S proteasome regulatory subunit T3 | (RefSeq) 26S protease regulatory subunit 6B homolog	[S]	Function unknown	Fcf2 pre-rRNA processing	26S proteasome regulatory subunit 6B homolog OS=Arabidopsis thaliana OX=3702 GN=RPT3 PE=1 SV=1	Fcf2 pre-rRNA processing protein OS=Zea mays OX=4577 GN=ZEAMMB73_Zm00001d013738 PE=4 SV=1	S	Function unknown	Fcf2 pre-rRNA processing protein [Zea mays]
yesuan	lm	5	19377142	5.449101e-06	5.26	T/C	T:93_C:669	0.12	gene-Zm00001eb219190	+	19464076	19470453	5'_86934	--	--	Molecular Function: protein binding (GO:0005515);	--	--	--	NPH3 family	BTB/POZ domain-containing protein NPY2 OS=Arabidopsis thaliana OX=3702 GN=NPY2 PE=2 SV=1	BTB/POZ domain-containing protein NPY2 OS=Zea mays OX=4577 GN=100278373 PE=2 SV=1	S	Function unknown	uncharacterized protein LOC100278373 [Zea mays]
yesuan	lm	5	19377142	5.449101e-06	5.26	T/C	T:93_C:669	0.12	gene-Zm00001eb219200	+	19471516	19474774	5'_94374	[G]	Carbohydrate transport and metabolism	Cellular Component: integral component of membrane (GO:0016021);; Molecular Function: transmembrane transporter activity (GO:0022857);	K08193|3.3e-213|obr:102713128|K08193 MFS transporter, ACS family, solute carrier family 17 (sodium-dependent inorganic phosphate cotransporter), other | (RefSeq) probable anion transporter 6	[G]	Carbohydrate transport and metabolism	Major Facilitator Superfamily	Probable anion transporter 7 OS=Oryza sativa subsp. japonica OX=39947 GN=PHT4;7 PE=2 SV=1	Inorganic phosphate cotransporter OS=Zea mays OX=4577 GN=100282593 PE=2 SV=1	G	Carbohydrate transport and metabolism	inorganic phosphate cotransporter [Zea mays]
yesuan	lm	5	19379770	4.363825e-06	5.36	G/C	G:91_C:671	0.12	gene-Zm00001eb219090	+	19271259	19283747	3'_96023	[J]	Translation, ribosomal structure and biogenesis	Molecular Function: structural constituent of ribosome (GO:0003735);; Biological Process: translation (GO:0006412);; Molecular Function: 5S rRNA binding (GO:0008097);; Cellular Component: cytosolic large ribosomal subunit (GO:0022625);	K02897|1.4e-128|zma:100283916|K02897 large subunit ribosomal protein L25 | (RefSeq) pco090715; uncharacterized protein LOC100283916	--	--	Ribosomal protein TL5, C-terminal domain	--	5S rRNA binding protein OS=Zea mays OX=4577 GN=100283916 PE=4 SV=1	J	Translation, ribosomal structure and biogenesis	uncharacterized protein LOC100283916 [Zea mays]
yesuan	lm	5	19379770	4.363825e-06	5.36	G/C	G:91_C:671	0.12	gene-Zm00001eb219100	-	19308808	19312892	5'_66878	--	--	Biological Process: reproduction (GO:0000003);; Biological Process: regionalization (GO:0003002);; Biological Process: developmental process involved in reproduction (GO:0003006);; Biological Process: regulation of transcription, DNA-templated (GO:0006355);; Biological Process: multicellular organism development (GO:0007275);; Biological Process: pattern specification process (GO:0007389);; Biolo…	K13944|1.5e-28|adu:107473624|K13944 LOB domain-containing protein 16 | (RefSeq) LOB domain-containing protein 16-like	--	--	Lateral organ boundaries (LOB) domain	LOB domain-containing protein 36 OS=Arabidopsis thaliana OX=3702 GN=LBD36 PE=2 SV=1	LOB domain-containing protein 28 OS=Zea mays OX=4577 GN=LOB38 PE=2 SV=1	S	Function unknown	uncharacterized protein LOC100382144 [Zea mays]
yesuan	lm	5	19379770	4.363825e-06	5.36	G/C	G:91_C:671	0.12	gene-Zm00001eb219110	-	19309169	19309750	5'_70020	--	--	--	--	--	--	--	--	--	--	--	--
yesuan	lm	5	19379770	4.363825e-06	5.36	G/C	G:91_C:671	0.12	gene-Zm00001eb219120	+	19313605	19314736	3'_65034	--	--	Molecular Function: glutathione transferase activity (GO:0004364);; Biological Process: L-phenylalanine catabolic process (GO:0006559);; Biological Process: glutathione metabolic process (GO:0006749);; Molecular Function: maleylacetoacetate isomerase activity (GO:0016034);	--	--	--	--	--	ARM repeat superfamily protein OS=Zea mays OX=4577 GN=ZEAMMB73_Zm00001d013733 PE=4 SV=1	A	RNA processing and modification	uncharacterized protein LOC109939622 [Zea mays]
yesuan	lm	5	19379770	4.363825e-06	5.36	G/C	G:91_C:671	0.12	gene-Zm00001eb219130	+	19315270	19318516	3'_61254	--	--	Cellular Component: microtubule (GO:0005874);; Molecular Function: microtubule binding (GO:0008017);	--	--	--	--	TORTIFOLIA1-like protein 5 OS=Arabidopsis thaliana OX=3702 GN=TOR1L5 PE=1 SV=1	ARM repeat superfamily protein OS=Zea mays OX=4577 GN=100278719 PE=2 SV=1	S	Function unknown	hypothetical protein Zm00014a_000450 [Zea mays]
yesuan	lm	5	19379770	4.363825e-06	5.36	G/C	G:91_C:671	0.12	gene-Zm00001eb219150	+	19325183	19325794	3'_53976	--	--	--	--	--	--	--	--	--	--	--	--
yesuan	lm	5	19379770	4.363825e-06	5.36	G/C	G:91_C:671	0.12	gene-Zm00001eb219160	+	19374717	19377769	3'_2001	[M]	Cell wall/membrane/envelope biogenesis	Molecular Function: protein serine/threonine kinase activity (GO:0004674);; Molecular Function: ATP binding (GO:0005524);; Cellular Component: nucleus (GO:0005634);; Cellular Component: cytoplasm (GO:0005737);; Biological Process: protein phosphorylation (GO:0006468);; Biological Process: intracellular signal transduction (GO:0035556);	K14498|6.1e-205|zma:100191972|K14498 serine/threonine-protein kinase SRK2 [EC:2.7.11.1] | (RefSeq) SnRK2.10	[T]	Signal transduction mechanisms	Protein kinase domain	Serine/threonine-protein kinase SAPK10 OS=Oryza sativa subsp. japonica OX=39947 GN=SAPK10 PE=1 SV=1	Serine/threonine-protein kinase SRK2E OS=Zea mays OX=4577 GN=100191972 PE=2 SV=1	T	Signal transduction mechanisms	SnRK2.10 [Zea mays]
yesuan	lm	5	19379770	4.363825e-06	5.36	G/C	G:91_C:671	0.12	gene-Zm00001eb219170	-	19379005	19381913	--	[O]	Posttranslational modification, protein turnover, chaperones	Cellular Component: extracellular space (GO:0005615);	K13963|1.4e-218|zma:100280631|K13963 serpin B | (RefSeq) pco139651; uncharacterized protein LOC100280631	[V]	Defense mechanisms	Serpin (serine protease inhibitor)	Serpin-ZXA OS=Oryza sativa subsp. japonica OX=39947 GN=Os03g0610650 PE=1 SV=1	SERPIN domain-containing protein OS=Zea mays OX=4577 PE=2 SV=1	V	Defense mechanisms	uncharacterized protein LOC100280631 [Zea mays]
yesuan	lm	5	19379770	4.363825e-06	5.36	G/C	G:91_C:671	0.12	gene-Zm00001eb219180	+	19437876	19442567	5'_58106	--	--	--	K03063|1.2e-09|sbi:8062221|K03063 26S proteasome regulatory subunit T3 | (RefSeq) 26S protease regulatory subunit 6B homolog	[S]	Function unknown	Fcf2 pre-rRNA processing	26S proteasome regulatory subunit 6B homolog OS=Arabidopsis thaliana OX=3702 GN=RPT3 PE=1 SV=1	Fcf2 pre-rRNA processing protein OS=Zea mays OX=4577 GN=ZEAMMB73_Zm00001d013738 PE=4 SV=1	S	Function unknown	Fcf2 pre-rRNA processing protein [Zea mays]
yesuan	lm	5	19379770	4.363825e-06	5.36	G/C	G:91_C:671	0.12	gene-Zm00001eb219190	+	19464076	19470453	5'_84306	--	--	Molecular Function: protein binding (GO:0005515);	--	--	--	NPH3 family	BTB/POZ domain-containing protein NPY2 OS=Arabidopsis thaliana OX=3702 GN=NPY2 PE=2 SV=1	BTB/POZ domain-containing protein NPY2 OS=Zea mays OX=4577 GN=100278373 PE=2 SV=1	S	Function unknown	uncharacterized protein LOC100278373 [Zea mays]
yesuan	lm	5	19379770	4.363825e-06	5.36	G/C	G:91_C:671	0.12	gene-Zm00001eb219200	+	19471516	19474774	5'_91746	[G]	Carbohydrate transport and metabolism	Cellular Component: integral component of membrane (GO:0016021);; Molecular Function: transmembrane transporter activity (GO:0022857);	K08193|3.3e-213|obr:102713128|K08193 MFS transporter, ACS family, solute carrier family 17 (sodium-dependent inorganic phosphate cotransporter), other | (RefSeq) probable anion transporter 6	[G]	Carbohydrate transport and metabolism	Major Facilitator Superfamily	Probable anion transporter 7 OS=Oryza sativa subsp. japonica OX=39947 GN=PHT4;7 PE=2 SV=1	Inorganic phosphate cotransporter OS=Zea mays OX=4577 GN=100282593 PE=2 SV=1	G	Carbohydrate transport and metabolism	inorganic phosphate cotransporter [Zea mays]
yesuan	lm	5	19381371	4.622516e-06	5.34	T/C	T:91_C:671	0.12	gene-Zm00001eb219090	+	19271259	19283747	3'_97624	[J]	Translation, ribosomal structure and biogenesis	Molecular Function: structural constituent of ribosome (GO:0003735);; Biological Process: translation (GO:0006412);; Molecular Function: 5S rRNA binding (GO:0008097);; Cellular Component: cytosolic large ribosomal subunit (GO:0022625);	K02897|1.4e-128|zma:100283916|K02897 large subunit ribosomal protein L25 | (RefSeq) pco090715; uncharacterized protein LOC100283916	--	--	Ribosomal protein TL5, C-terminal domain	--	5S rRNA binding protein OS=Zea mays OX=4577 GN=100283916 PE=4 SV=1	J	Translation, ribosomal structure and biogenesis	uncharacterized protein LOC100283916 [Zea mays]
yesuan	lm	5	19381371	4.622516e-06	5.34	T/C	T:91_C:671	0.12	gene-Zm00001eb219100	-	19308808	19312892	5'_68479	--	--	Biological Process: reproduction (GO:0000003);; Biological Process: regionalization (GO:0003002);; Biological Process: developmental process involved in reproduction (GO:0003006);; Biological Process: regulation of transcription, DNA-templated (GO:0006355);; Biological Process: multicellular organism development (GO:0007275);; Biological Process: pattern specification process (GO:0007389);; Biolo…	K13944|1.5e-28|adu:107473624|K13944 LOB domain-containing protein 16 | (RefSeq) LOB domain-containing protein 16-like	--	--	Lateral organ boundaries (LOB) domain	LOB domain-containing protein 36 OS=Arabidopsis thaliana OX=3702 GN=LBD36 PE=2 SV=1	LOB domain-containing protein 28 OS=Zea mays OX=4577 GN=LOB38 PE=2 SV=1	S	Function unknown	uncharacterized protein LOC100382144 [Zea mays]
yesuan	lm	5	19381371	4.622516e-06	5.34	T/C	T:91_C:671	0.12	gene-Zm00001eb219110	-	19309169	19309750	5'_71621	--	--	--	--	--	--	--	--	--	--	--	--
yesuan	lm	5	19381371	4.622516e-06	5.34	T/C	T:91_C:671	0.12	gene-Zm00001eb219120	+	19313605	19314736	3'_66635	--	--	Molecular Function: glutathione transferase activity (GO:0004364);; Biological Process: L-phenylalanine catabolic process (GO:0006559);; Biological Process: glutathione metabolic process (GO:0006749);; Molecular Function: maleylacetoacetate isomerase activity (GO:0016034);	--	--	--	--	--	ARM repeat superfamily protein OS=Zea mays OX=4577 GN=ZEAMMB73_Zm00001d013733 PE=4 SV=1	A	RNA processing and modification	uncharacterized protein LOC109939622 [Zea mays]
yesuan	lm	5	19381371	4.622516e-06	5.34	T/C	T:91_C:671	0.12	gene-Zm00001eb219130	+	19315270	19318516	3'_62855	--	--	Cellular Component: microtubule (GO:0005874);; Molecular Function: microtubule binding (GO:0008017);	--	--	--	--	TORTIFOLIA1-like protein 5 OS=Arabidopsis thaliana OX=3702 GN=TOR1L5 PE=1 SV=1	ARM repeat superfamily protein OS=Zea mays OX=4577 GN=100278719 PE=2 SV=1	S	Function unknown	hypothetical protein Zm00014a_000450 [Zea mays]
yesuan	lm	5	19381371	4.622516e-06	5.34	T/C	T:91_C:671	0.12	gene-Zm00001eb219150	+	19325183	19325794	3'_55577	--	--	--	--	--	--	--	--	--	--	--	--
yesuan	lm	5	19381371	4.622516e-06	5.34	T/C	T:91_C:671	0.12	gene-Zm00001eb219160	+	19374717	19377769	3'_3602	[M]	Cell wall/membrane/envelope biogenesis	Molecular Function: protein serine/threonine kinase activity (GO:0004674);; Molecular Function: ATP binding (GO:0005524);; Cellular Component: nucleus (GO:0005634);; Cellular Component: cytoplasm (GO:0005737);; Biological Process: protein phosphorylation (GO:0006468);; Biological Process: intracellular signal transduction (GO:0035556);	K14498|6.1e-205|zma:100191972|K14498 serine/threonine-protein kinase SRK2 [EC:2.7.11.1] | (RefSeq) SnRK2.10	[T]	Signal transduction mechanisms	Protein kinase domain	Serine/threonine-protein kinase SAPK10 OS=Oryza sativa subsp. japonica OX=39947 GN=SAPK10 PE=1 SV=1	Serine/threonine-protein kinase SRK2E OS=Zea mays OX=4577 GN=100191972 PE=2 SV=1	T	Signal transduction mechanisms	SnRK2.10 [Zea mays]
yesuan	lm	5	19381371	4.622516e-06	5.34	T/C	T:91_C:671	0.12	gene-Zm00001eb219170	-	19379005	19381913	--	[O]	Posttranslational modification, protein turnover, chaperones	Cellular Component: extracellular space (GO:0005615);	K13963|1.4e-218|zma:100280631|K13963 serpin B | (RefSeq) pco139651; uncharacterized protein LOC100280631	[V]	Defense mechanisms	Serpin (serine protease inhibitor)	Serpin-ZXA OS=Oryza sativa subsp. japonica OX=39947 GN=Os03g0610650 PE=1 SV=1	SERPIN domain-containing protein OS=Zea mays OX=4577 PE=2 SV=1	V	Defense mechanisms	uncharacterized protein LOC100280631 [Zea mays]
yesuan	lm	5	19381371	4.622516e-06	5.34	T/C	T:91_C:671	0.12	gene-Zm00001eb219180	+	19437876	19442567	5'_56505	--	--	--	K03063|1.2e-09|sbi:8062221|K03063 26S proteasome regulatory subunit T3 | (RefSeq) 26S protease regulatory subunit 6B homolog	[S]	Function unknown	Fcf2 pre-rRNA processing	26S proteasome regulatory subunit 6B homolog OS=Arabidopsis thaliana OX=3702 GN=RPT3 PE=1 SV=1	Fcf2 pre-rRNA processing protein OS=Zea mays OX=4577 GN=ZEAMMB73_Zm00001d013738 PE=4 SV=1	S	Function unknown	Fcf2 pre-rRNA processing protein [Zea mays]
yesuan	lm	5	19381371	4.622516e-06	5.34	T/C	T:91_C:671	0.12	gene-Zm00001eb219190	+	19464076	19470453	5'_82705	--	--	Molecular Function: protein binding (GO:0005515);	--	--	--	NPH3 family	BTB/POZ domain-containing protein NPY2 OS=Arabidopsis thaliana OX=3702 GN=NPY2 PE=2 SV=1	BTB/POZ domain-containing protein NPY2 OS=Zea mays OX=4577 GN=100278373 PE=2 SV=1	S	Function unknown	uncharacterized protein LOC100278373 [Zea mays]
yesuan	lm	5	19381371	4.622516e-06	5.34	T/C	T:91_C:671	0.12	gene-Zm00001eb219200	+	19471516	19474774	5'_90145	[G]	Carbohydrate transport and metabolism	Cellular Component: integral component of membrane (GO:0016021);; Molecular Function: transmembrane transporter activity (GO:0022857);	K08193|3.3e-213|obr:102713128|K08193 MFS transporter, ACS family, solute carrier family 17 (sodium-dependent inorganic phosphate cotransporter), other | (RefSeq) probable anion transporter 6	[G]	Carbohydrate transport and metabolism	Major Facilitator Superfamily	Probable anion transporter 7 OS=Oryza sativa subsp. japonica OX=39947 GN=PHT4;7 PE=2 SV=1	Inorganic phosphate cotransporter OS=Zea mays OX=4577 GN=100282593 PE=2 SV=1	G	Carbohydrate transport and metabolism	inorganic phosphate cotransporter [Zea mays]
yesuan	lm	3	19704378	2.219640e-06	5.65	A/C	A:324_C:438	0.43	gene-Zm00001eb124750	-	19703810	19704834	--	[J]	Translation, ribosomal structure and biogenesis	Biological Process: cytoplasmic translation (GO:0002181);; Molecular Function: RNA binding (GO:0003723);; Molecular Function: structural constituent of ribosome (GO:0003735);; Cellular Component: cytosolic large ribosomal subunit (GO:0022625);; Biological Process: ribosomal large subunit biogenesis (GO:0042273);	K02898|1.5e-78|zma:542610|K02898 large subunit ribosomal protein L26e | (RefSeq) 60S ribosomal protein L26-1	[J]	Translation, ribosomal structure and biogenesis	Ribosomal proteins L26 eukaryotic, L24P archaeal	60S ribosomal protein L26-1 OS=Arabidopsis thaliana OX=3702 GN=RPL26A PE=2 SV=2	Ribosomal protein L26 OS=Zea mays OX=4577 GN=542610 PE=3 SV=1	J	Translation, ribosomal structure and biogenesis	60S ribosomal protein L26-1 [Zea mays]
yesuan	lm	3	19704378	2.219640e-06	5.65	A/C	A:324_C:438	0.43	gene-Zm00001eb124780	+	19794268	19809842	5'_89890	--	--	Cellular Component: integral component of membrane (GO:0016021);	K16224|1.8e-10|boe:106304564|K16224 senescence-induced receptor-like serine/threonine-protein kinase | (RefSeq) senescence-induced receptor-like serine/threonine-protein kinase	[R]	General function prediction only	Malectin-like domain	Receptor-like protein 2 OS=Arabidopsis thaliana OX=3702 GN=RLP2 PE=2 SV=1	Di-glucose binding protein with Leucine-rich repeat domain OS=Zea mays OX=4577 GN=ZEAMMB73_Zm00001d039911 PE=4 SV=1	S	Function unknown	Di-glucose binding protein with Leucine-rich repeat domain [Zea mays]
yesuan	lm	3	19787314	4.690258e-06	5.33	C/T	C:428_T:256	0.37	gene-Zm00001eb124750	-	19703810	19704834	5'_82480	[J]	Translation, ribosomal structure and biogenesis	Biological Process: cytoplasmic translation (GO:0002181);; Molecular Function: RNA binding (GO:0003723);; Molecular Function: structural constituent of ribosome (GO:0003735);; Cellular Component: cytosolic large ribosomal subunit (GO:0022625);; Biological Process: ribosomal large subunit biogenesis (GO:0042273);	K02898|1.5e-78|zma:542610|K02898 large subunit ribosomal protein L26e | (RefSeq) 60S ribosomal protein L26-1	[J]	Translation, ribosomal structure and biogenesis	Ribosomal proteins L26 eukaryotic, L24P archaeal	60S ribosomal protein L26-1 OS=Arabidopsis thaliana OX=3702 GN=RPL26A PE=2 SV=2	Ribosomal protein L26 OS=Zea mays OX=4577 GN=542610 PE=3 SV=1	J	Translation, ribosomal structure and biogenesis	60S ribosomal protein L26-1 [Zea mays]
yesuan	lm	3	19787314	4.690258e-06	5.33	C/T	C:428_T:256	0.37	gene-Zm00001eb124780	+	19794268	19809842	5'_6954	--	--	Cellular Component: integral component of membrane (GO:0016021);	K16224|1.8e-10|boe:106304564|K16224 senescence-induced receptor-like serine/threonine-protein kinase | (RefSeq) senescence-induced receptor-like serine/threonine-protein kinase	[R]	General function prediction only	Malectin-like domain	Receptor-like protein 2 OS=Arabidopsis thaliana OX=3702 GN=RLP2 PE=2 SV=1	Di-glucose binding protein with Leucine-rich repeat domain OS=Zea mays OX=4577 GN=ZEAMMB73_Zm00001d039911 PE=4 SV=1	S	Function unknown	Di-glucose binding protein with Leucine-rich repeat domain [Zea mays]
yesuan	lm	3	19787314	4.690258e-06	5.33	C/T	C:428_T:256	0.37	gene-Zm00001eb124790	+	19816426	19832549	5'_29112	--	--	Molecular Function: transcription regulatory region sequence-specific DNA binding (GO:0000976);; Molecular Function: RNA polymerase II transcription regulatory region sequence-specific DNA binding (GO:0000977);; Molecular Function: DNA-binding transcription factor activity, RNA polymerase II-specific (GO:0000981);; Cellular Component: nucleus (GO:0005634);; Molecular Function: transcription facto…	K09264|1.8e-29|mus:103993448|K09264 MADS-box transcription factor, plant | (RefSeq) truncated transcription factor CAULIFLOWER A-like	[K]	Transcription	SRF-type transcription factor (DNA-binding and dimerisation domain)	MADS-box transcription factor 51 OS=Oryza sativa subsp. japonica OX=39947 GN=MADS51 PE=2 SV=1	MADS-box transcription factor 56 OS=Zea mays OX=4577 GN=103649797 PE=4 SV=1	K	Transcription	MADS-box transcription factor 51 [Zea mays]
yesuan	lm	3	19787314	4.690258e-06	5.33	C/T	C:428_T:256	0.37	gene-Zm00001eb124800	-	19859912	19860791	3'_72598	--	--	Molecular Function: metal ion binding (GO:0046872);	--	--	--	Metallothionein	Metallothionein-like protein 2 OS=Cicer arietinum OX=3827 PE=3 SV=2	Metallothionein-like protein type 2 OS=Zea mays OX=4577 GN=103649798 PE=2 SV=1	S	Function unknown	metallothionein-like protein 2A [Zea mays]
yesuan	lm	2	20021610	4.375643e-06	5.36	G/A	G:599_A:95	0.14	gene-Zm00001eb074350	-	20016072	20019402	5'_2208	[VI]	--	Molecular Function: peroxidase activity (GO:0004601);; Molecular Function: glutathione peroxidase activity (GO:0004602);; Cellular Component: cytosol (GO:0005829);; Biological Process: response to oxidative stress (GO:0006979);; Biological Process: response to herbicide (GO:0009635);	K00432|9.4e-92|zma:100273297|K00432 glutathione peroxidase [EC:1.11.1.9] | (RefSeq) putative glutathione peroxidase	[O]	Posttranslational modification, protein turnover, chaperones	Glutathione peroxidase	Probable phospholipid hydroperoxide glutathione peroxidase 6, mitochondrial OS=Arabidopsis thaliana OX=3702 GN=GPX6 PE=2 SV=2	Glutathione peroxidase OS=Zea mays OX=4577 GN=100273297 PE=2 SV=1	O	Posttranslational modification, protein turnover, chaperones	putative glutathione peroxidase [Zea mays]
yesuan	lm	2	20021610	4.375643e-06	5.36	G/A	G:599_A:95	0.14	gene-Zm00001eb074360	-	20020694	20027247	--	[P]	Inorganic ion transport and metabolism	Molecular Function: copper ion binding (GO:0005507);; Molecular Function: ATP binding (GO:0005524);; Cellular Component: integral component of membrane (GO:0016021);; Molecular Function: copper transmembrane transporter activity, phosphorylative mechanism (GO:0043682);	K17686|0.0e+00|sbi:8054096|K17686 P-type Cu+ transporter [EC:7.2.2.8] | (RefSeq) probable copper-transporting ATPase HMA5 isoform X1	[P]	Inorganic ion transport and metabolism	E1-E2 ATPase	Copper-transporting ATPase HMA5 OS=Oryza sativa subsp. japonica OX=39947 GN=HMA5 PE=2 SV=1	Putative ATP dependent copper transporter OS=Zea mays OX=4577 GN=100274413 PE=3 SV=1	P	Inorganic ion transport and metabolism	uncharacterized protein LOC100274413 [Zea mays]
yesuan	lm	2	20021610	4.375643e-06	5.36	G/A	G:599_A:95	0.14	gene-Zm00001eb074370	-	20057564	20059103	3'_35954	[G]	Carbohydrate transport and metabolism	Molecular Function: UDP-glycosyltransferase activity (GO:0008194);; Cellular Component: intracellular membrane-bounded organelle (GO:0043231);	K13495|1.0e-268|zma:100273251|K13495 cis-zeatin O-glucosyltransferase [EC:2.4.1.215] | (RefSeq) uncharacterized protein LOC100273251	[GC]	--	UDP-glucoronosyl and UDP-glucosyl transferase	Putative cis-zeatin O-glucosyltransferase OS=Sorghum bicolor OX=4558 GN=SB20O07.14 PE=3 SV=1	Glycosyltransferase OS=Zea mays OX=4577 GN=100273251 PE=2 SV=1	--	--	uncharacterized protein LOC100273251 [Zea mays]
yesuan	lm	2	20021610	4.375643e-06	5.36	G/A	G:599_A:95	0.14	gene-Zm00001eb074380	-	20116514	20126542	3'_94904	[P]	Inorganic ion transport and metabolism	Molecular Function: copper ion binding (GO:0005507);; Molecular Function: ATP binding (GO:0005524);; Cellular Component: integral component of membrane (GO:0016021);; Molecular Function: copper transmembrane transporter activity, phosphorylative mechanism (GO:0043682);	K17686|0.0e+00|zma:103646092|K17686 P-type Cu+ transporter [EC:7.2.2.8] | (RefSeq) copper-transporting ATPase HMA5	[P]	Inorganic ion transport and metabolism	E1-E2 ATPase	Copper-transporting ATPase HMA5 OS=Oryza sativa subsp. japonica OX=39947 GN=HMA5 PE=2 SV=1	Putative copper-transporting ATPase HMA5 OS=Zea mays OX=4577 GN=103646092 PE=3 SV=1	P	Inorganic ion transport and metabolism	copper-transporting ATPase HMA5 [Zea mays]
yesuan	lm	5	20614430	8.743101e-07	6.06	G/C	G:411_C:69	0.14	gene-Zm00001eb219560	+	20532344	20533740	3'_80690	--	--	--	--	--	--	--	--	Dof zinc finger protein DOF5.7 OS=Zea mays OX=4577 GN=ZEAMMB73_Zm00001d013783 PE=4 SV=1	B	Chromatin structure and dynamics	Dof zinc finger protein DOF5.7 [Zea mays]
yesuan	lm	5	20614430	8.743101e-07	6.06	G/C	G:411_C:69	0.14	gene-Zm00001eb219570	+	20610952	20614510	--	--	--	--	K14792|2.7e-06|peq:110030907|K14792 rRNA biogenesis protein RRP5 | (RefSeq) rRNA biogenesis protein RRP5 isoform X1	--	--	--	--	Uncharacterized protein OS=Zea mays OX=4577 GN=100276070 PE=2 SV=1	--	--	uncharacterized protein LOC100276070 [Zea mays]
yesuan	lm	5	20614430	8.743101e-07	6.06	G/C	G:411_C:69	0.14	gene-Zm00001eb219580	+	20617472	20619872	5'_3042	[E]	Amino acid transport and metabolism	Molecular Function: folic acid binding (GO:0005542);; Molecular Function: transferase activity (GO:0016740);	--	--	--	Formiminotransferase domain, N-terminal subdomain	--	Glutamate formiminotransferase 1 OS=Zea mays OX=4577 GN=100191169 PE=2 SV=1	E	Amino acid transport and metabolism	uncharacterized protein LOC100191169 [Zea mays]
yesuan	lm	5	20614430	8.743101e-07	6.06	G/C	G:411_C:69	0.14	gene-Zm00001eb219590	-	20618592	20623528	3'_4162	--	--	Cellular Component: plasma membrane (GO:0005886);; Biological Process: protein transport (GO:0015031);; Cellular Component: integral component of membrane (GO:0016021);; Cellular Component: transport vesicle membrane (GO:0030658);	K19995|6.0e-164|zma:100285595|K19995 secretory carrier-associated membrane protein | (RefSeq) TIDP3727; uncharacterized protein LOC100285595	[U]	Intracellular trafficking, secretion, and vesicular transport	SCAMP family	Secretory carrier-associated membrane protein 4 OS=Oryza sativa subsp. japonica OX=39947 GN=SCAMP4 PE=2 SV=1	Secretory carrier-associated membrane protein OS=Zea mays OX=4577 PE=2 SV=1	U	Intracellular trafficking, secretion, and vesicular transport	uncharacterized protein LOC100285595 [Zea mays]
yesuan	lm	5	20614430	8.743101e-07	6.06	G/C	G:411_C:69	0.14	gene-Zm00001eb219600	+	20621632	20623674	5'_7202	--	--	--	--	--	--	--	--	--	--	--	--
yesuan	lm	5	20614430	8.743101e-07	6.06	G/C	G:411_C:69	0.14	gene-Zm00001eb219610	-	20651200	20654546	3'_36770	--	--	Cellular Component: plasma membrane (GO:0005886);; Biological Process: protein transport (GO:0015031);; Cellular Component: integral component of membrane (GO:0016021);; Cellular Component: transport vesicle membrane (GO:0030658);	K19995|2.8e-149|zma:103626076|K19995 secretory carrier-associated membrane protein | (RefSeq) secretory carrier-associated membrane protein 4	[U]	Intracellular trafficking, secretion, and vesicular transport	SCAMP family	Secretory carrier-associated membrane protein 4 OS=Oryza sativa subsp. japonica OX=39947 GN=SCAMP4 PE=2 SV=1	Secretory carrier-associated membrane protein OS=Zea mays OX=4577 GN=SCAMP4_1 PE=3 SV=1	U	Intracellular trafficking, secretion, and vesicular transport	secretory carrier-associated membrane protein 4 [Zea mays]
yesuan	lm	5	20614430	8.743101e-07	6.06	G/C	G:411_C:69	0.14	gene-Zm00001eb219620	-	20676329	20676643	3'_61899	--	--	--	--	--	--	--	--	Uncharacterized protein OS=Zea mays OX=4577 GN=Zm00014a_038702 PE=4 SV=1	--	--	hypothetical protein Zm00014a_038702 [Zea mays]
yesuan	lm	5	20855927	8.933841e-06	5.05	G/A	G:457_A:51	0.1	gene-Zm00001eb219640	+	20760781	20763950	3'_91977	--	--	Biological Process: microtubule cytoskeleton organization (GO:0000226);; Cellular Component: cytoplasm (GO:0005737);; Cellular Component: spindle (GO:0005819);; Molecular Function: microtubule binding (GO:0008017);	K22544|2.6e-43|sbi:8070465|K22544 deoxynucleoside triphosphate triphosphohydrolase SAMHD1 [EC:3.1.5.-] | (RefSeq) deoxynucleoside triphosphate triphosphohydrolase SAMHD1 homolog	[S]	Function unknown	5' nucleotidase family	--	65-kDa microtubule-associated protein 3 OS=Zea mays OX=4577 GN=ZEAMMB73_Zm00001d030008 PE=3 SV=1	--	--	65-kDa microtubule-associated protein 3 [Zea mays]
yesuan	lm	5	20855927	8.933841e-06	5.05	G/A	G:457_A:51	0.1	gene-Zm00001eb219650	+	20778623	20780321	3'_75606	--	--	Cellular Component: nucleus (GO:0005634);; Biological Process: dGTP catabolic process (GO:0006203);; Molecular Function: dGTPase activity (GO:0008832);	K22544|1.1e-43|sbi:8070465|K22544 deoxynucleoside triphosphate triphosphohydrolase SAMHD1 [EC:3.1.5.-] | (RefSeq) deoxynucleoside triphosphate triphosphohydrolase SAMHD1 homolog	[S]	Function unknown	5' nucleotidase family	--	HD domain-containing metal-dependent phosphohydrolase family protein OS=Zea mays OX=4577 GN=ZEAMMB73_Zm00001d013793 PE=4 SV=1	--	--	HD domain-containing metal-dependent phosphohydrolase family protein, partial [Zea mays]
yesuan	lm	5	20855927	8.933841e-06	5.05	G/A	G:457_A:51	0.1	gene-Zm00001eb219660	-	20820726	20823562	5'_32365	--	--	--	--	--	--	--	--	--	--	--	--
yesuan	lm	5	20855927	8.933841e-06	5.05	G/A	G:457_A:51	0.1	gene-Zm00001eb219670	+	20821696	20823574	3'_32353	--	--	--	--	--	--	--	--	Uncharacterized protein OS=Zea mays OX=4577 GN=ZEAMMB73_Zm00001d013794 PE=4 SV=1	--	--	hypothetical protein ZEAMMB73_Zm00001d013794 [Zea mays]
yesuan	lm	5	20855927	8.933841e-06	5.05	G/A	G:457_A:51	0.1	gene-Zm00001eb219680	+	20825618	20830864	3'_25063	--	--	Cellular Component: cytoplasm (GO:0005737);; Cellular Component: integral component of membrane (GO:0016021);	K13348|1.1e-190|zma:100216568|K13348 protein Mpv17 | (RefSeq) uncharacterized protein LOC100216568 isoform X1	[R]	General function prediction only	Mpv17 / PMP22 family	--	Peroxisomal membrane 22 kDa (Mpv17/PMP22) family protein OS=Zea mays OX=4577 GN=100216568 PE=2 SV=1	S	Function unknown	uncharacterized protein LOC100216568 [Zea mays]
yesuan	lm	5	20855927	8.933841e-06	5.05	G/A	G:457_A:51	0.1	gene-Zm00001eb219690	-	20831070	20848118	5'_7809	[L]	Replication, recombination and repair	Molecular Function: RNA binding (GO:0003723);; Molecular Function: ribonuclease III activity (GO:0004525);; Molecular Function: ATP binding (GO:0005524);; Biological Process: RNA processing (GO:0006396);; Biological Process: gene silencing by RNA (GO:0031047);	K11592|0.0e+00|zma:100192986|K11592 endoribonuclease Dicer [EC:3.1.26.-] | (RefSeq) uncharacterized protein LOC100192986	[A]	RNA processing and modification	Ribonuclease III domain	Endoribonuclease Dicer homolog 2a OS=Oryza sativa subsp. japonica OX=39947 GN=DCL2A PE=2 SV=1	Dicer-like 105 OS=Zea mays OX=4577 GN=100192986 PE=3 SV=1	A	RNA processing and modification	uncharacterized protein LOC100192986 isoform X1 [Zea mays]
yesuan	lm	5	20855927	8.933841e-06	5.05	G/A	G:457_A:51	0.1	gene-Zm00001eb219700	-	20851828	20874483	--	[K]	Transcription	Molecular Function: RNA binding (GO:0003723);; Molecular Function: ribonuclease III activity (GO:0004525);; Cellular Component: nucleus (GO:0005634);; Cellular Component: cytoplasm (GO:0005737);; Biological Process: rRNA catabolic process (GO:0016075);; Cellular Component: RISC complex (GO:0016442);; Biological Process: production of siRNA involved in RNA interference (GO:0030422);; Biological Pr…	K11592|0.0e+00|zma:103626078|K11592 endoribonuclease Dicer [EC:3.1.26.-] | (RefSeq) endoribonuclease Dicer homolog 2a isoform X1	[A]	RNA processing and modification	Ribonuclease III domain	Endoribonuclease Dicer homolog 2a OS=Oryza sativa subsp. japonica OX=39947 GN=DCL2A PE=2 SV=1	Endoribonuclease Dicer homolog 2 OS=Zea mays OX=4577 GN=103626078 PE=3 SV=1	A	RNA processing and modification	endoribonuclease Dicer homolog 2a isoform X1 [Zea mays]
yesuan	lm	9	21123893	6.623133e-07	6.18	G/A	G:489_A:17	0.03	gene-Zm00001eb376820	+	21032581	21033030	3'_90863	--	--	--	--	--	--	--	--	Uncharacterized protein OS=Zea mays OX=4577 GN=ZEAMMB73_Zm00001d045334 PE=4 SV=1	--	--	hypothetical protein ZEAMMB73_Zm00001d045334 [Zea mays]
yesuan	lm	9	21123893	6.623133e-07	6.18	G/A	G:489_A:17	0.03	gene-Zm00001eb376840	-	21039872	21045940	5'_77953	[R]	General function prediction only	Molecular Function: ADP binding (GO:0043531);	K15078|6.6e-71|nau:109213664|K15078 structure-specific endonuclease subunit SLX1 [EC:3.6.1.-] | (RefSeq) putative disease resistance protein RGA3	[T]	Signal transduction mechanisms	NB-ARC domain	Putative disease resistance protein RGA3 OS=Solanum bulbocastanum OX=147425 GN=RGA3 PE=2 SV=2	Putative disease resistance RPP13-like protein 1 OS=Zea mays OX=4577 GN=ZEAMMB73_Zm00001d045335 PE=3 SV=1	T	Signal transduction mechanisms	Putative disease resistance RPP13-like protein 1 [Zea mays]
yesuan	lm	9	21123893	6.623133e-07	6.18	G/A	G:489_A:17	0.03	gene-Zm00001eb376850	-	21048095	21054027	5'_69866	--	--	--	--	--	--	--	--	Uncharacterized protein OS=Zea mays OX=4577 GN=100191245 PE=2 SV=1	--	--	uncharacterized protein LOC100191245 precursor [Zea mays]
yesuan	lm	9	21123893	6.623133e-07	6.18	G/A	G:489_A:17	0.03	gene-Zm00001eb376860	+	21095830	21097630	3'_26263	--	--	Molecular Function: transferase activity, transferring acyl groups other than amino-acyl groups (GO:0016747);	K13065|2.4e-20|smo:SELMODRAFT_450134|K13065 shikimate O-hydroxycinnamoyltransferase [EC:2.3.1.133] | (RefSeq) BAHDa3-1; BAHD family acyltransferase, clade I	--	--	Transferase family	Fatty alcohol:caffeoyl-CoA acyltransferase OS=Arabidopsis thaliana OX=3702 GN=FACT PE=2 SV=1	HXXXD-type acyl-transferase family protein OS=Zea mays OX=4577 GN=100502355 PE=2 SV=1	S	Function unknown	uncharacterized protein LOC100502355 [Zea mays]
yesuan	lm	9	21123893	6.623133e-07	6.18	G/A	G:489_A:17	0.03	gene-Zm00001eb376870	-	21098480	21099308	5'_24585	[O]	Posttranslational modification, protein turnover, chaperones	Molecular Function: structural constituent of ribosome (GO:0003735);; Cellular Component: nucleus (GO:0005634);; Cellular Component: cytoplasm (GO:0005737);; Cellular Component: ribosome (GO:0005840);; Biological Process: translation (GO:0006412);; Biological Process: protein ubiquitination (GO:0016567);; Biological Process: modification-dependent protein catabolic process (GO:0019941);; Molecula…	K02977|3.2e-37|zma:103638077|K02977 ubiquitin-small subunit ribosomal protein S27Ae | (RefSeq) uncharacterized protein LOC103638077	[OR]	--	Ubiquitin family	Ubiquitin-60S ribosomal protein L40 OS=Chlamydomonas reinhardtii OX=3055 GN=UBI1 PE=1 SV=1	Ubiquitin OS=Setaria italica OX=4555 GN=101786261 PE=3 SV=1	O	Posttranslational modification, protein turnover, chaperones	ubiquitin [Morus notabilis]
yesuan	lm	9	21123893	6.623133e-07	6.18	G/A	G:489_A:17	0.03	gene-Zm00001eb376880	-	21099772	21102568	5'_21325	--	--	Cellular Component: endoplasmic reticulum (GO:0005783);; Cellular Component: Golgi apparatus (GO:0005794);; Biological Process: endoplasmic reticulum to Golgi vesicle-mediated transport (GO:0006888);; Cellular Component: TRAPP complex (GO:0030008);	K20303|5.9e-79|zma:100193354|K20303 trafficking protein particle complex subunit 4 | (RefSeq) trafficking protein particle complex subunit 4	[U]	Intracellular trafficking, secretion, and vesicular transport	Sybindin-like family	--	Trafficking protein particle complex subunit OS=Zea mays OX=4577 GN=100193354 PE=2 SV=1	U	Intracellular trafficking, secretion, and vesicular transport	trafficking protein particle complex subunit 4 [Zea mays]
yesuan	lm	9	21123893	6.623133e-07	6.18	G/A	G:489_A:17	0.03	gene-Zm00001eb376890	-	21119954	21121937	5'_1956	[E]	Amino acid transport and metabolism	Molecular Function: cysteine synthase activity (GO:0004124);; Biological Process: cysteine biosynthetic process from serine (GO:0006535);	K01738|1.7e-135|zma:100216991|K01738 cysteine synthase [EC:2.5.1.47] | (RefSeq) pco146545; uncharacterized protein LOC100216991	[E]	Amino acid transport and metabolism	Pyridoxal-phosphate dependent enzyme	Cysteine synthase, chloroplastic/chromoplastic OS=Capsicum annuum OX=4072 PE=2 SV=1	Pyridoxal-5'-phosphate-dependent enzyme family protein OS=Zea mays OX=4577 GN=100216991 PE=4 SV=1	E	Amino acid transport and metabolism	Pyridoxal-5'-phosphate-dependent enzyme family protein [Zea mays]
yesuan	lm	9	21123893	6.623133e-07	6.18	G/A	G:489_A:17	0.03	gene-Zm00001eb376900	-	21124514	21127951	3'_621	[E]	Amino acid transport and metabolism	Molecular Function: cysteine synthase activity (GO:0004124);; Biological Process: cysteine biosynthetic process from serine (GO:0006535);	K01738|2.0e-123|zma:103638079|K01738 cysteine synthase [EC:2.5.1.47] | (RefSeq) cysteine synthase	[E]	Amino acid transport and metabolism	Pyridoxal-phosphate dependent enzyme	Cysteine synthase, chloroplastic/chromoplastic OS=Spinacia oleracea OX=3562 GN=CYSK PE=1 SV=2	Cysteine synthase, chloroplastic/chromoplastic OS=Zea mays OX=4577 GN=CYSKP_1 PE=4 SV=1	E	Amino acid transport and metabolism	Cysteine synthase, chloroplastic/chromoplastic [Zea mays]
yesuan	lm	9	21123893	6.623133e-07	6.18	G/A	G:489_A:17	0.03	gene-Zm00001eb376910	+	21127836	21130893	5'_3943	[Q]	Secondary metabolites biosynthesis, transport and catabolism	Molecular Function: lyase activity (GO:0016829);; Molecular Function: dioxygenase activity (GO:0051213);	--	--	--	--	--	Glyoxalase/bleomycin resistance protein/dioxygenase OS=Zea mays OX=4577 GN=100281531 PE=2 SV=1	S	Function unknown	glyoxalase/bleomycin resistance protein/dioxygenase [Zea mays]
yesuan	lm	9	21123893	6.623133e-07	6.18	G/A	G:489_A:17	0.03	gene-Zm00001eb376920	+	21154373	21155416	5'_30480	--	--	--	--	--	--	Protein of unknown function (DUF295)	--	DUF295 domain-containing protein OS=Zea mays OX=4577 GN=Zm00014a_040778 PE=4 SV=1	--	--	uncharacterized protein LOC109942481 [Zea mays]
yesuan	lm	9	21123893	6.623133e-07	6.18	G/A	G:489_A:17	0.03	gene-Zm00001eb376930	-	21156037	21168630	3'_32144	[E]	Amino acid transport and metabolism	Biological Process: sulfur amino acid metabolic process (GO:0000096);; Biological Process: sulfur amino acid biosynthetic process (GO:0000097);; Biological Process: response to hypoxia (GO:0001666);; Molecular Function: molecular_function (GO:0003674);; Molecular Function: catalytic activity (GO:0003824);; Molecular Function: cysteine synthase activity (GO:0004124);; Molecular Function: binding (…	K01738|5.7e-115|zma:109942192|K01738 cysteine synthase [EC:2.5.1.47] | (RefSeq) putative inactive cysteine synthase 2	[E]	Amino acid transport and metabolism	Pyridoxal-phosphate dependent enzyme	Cysteine synthase, chloroplastic/chromoplastic OS=Solanum tuberosum OX=4113 PE=2 SV=1	Pyridoxal-5'-phosphate-dependent enzyme family protein OS=Zea mays OX=4577 GN=ZEAMMB73_Zm00001d045350 PE=4 SV=1	E	Amino acid transport and metabolism	putative inactive cysteine synthase 2 [Zea mays]
yesuan	lm	9	21123893	6.623133e-07	6.18	G/A	G:489_A:17	0.03	gene-Zm00001eb376940	+	21158231	21160894	5'_34338	[Q]	Secondary metabolites biosynthesis, transport and catabolism	Molecular Function: lyase activity (GO:0016829);; Molecular Function: dioxygenase activity (GO:0051213);	--	--	--	--	--	Glyoxalase/bleomycin resistance protein/dioxygenase OS=Zea mays OX=4577 GN=100281531 PE=2 SV=1	S	Function unknown	glyoxalase/bleomycin resistance protein/dioxygenase [Zea mays]
yesuan	lm	9	21123893	6.623133e-07	6.18	G/A	G:489_A:17	0.03	gene-Zm00001eb376950	+	21165349	21166392	5'_41456	--	--	--	--	--	--	Protein of unknown function (DUF295)	--	Uncharacterized protein OS=Zea mays OX=4577 GN=Zm00014a_028647 PE=4 SV=1	--	--	uncharacterized protein LOC109942482 [Zea mays]
yesuan	lm	9	21123893	6.623133e-07	6.18	G/A	G:489_A:17	0.03	gene-Zm00001eb376960	+	21186644	21187687	5'_62751	--	--	--	--	--	--	Protein of unknown function (DUF295)	--	Uncharacterized protein OS=Zea mays OX=4577 GN=ZEAMMB73_Zm00001d045349 PE=4 SV=1	--	--	uncharacterized protein LOC109942483 [Zea mays]
yesuan	lm	9	21123893	6.623133e-07	6.18	G/A	G:489_A:17	0.03	gene-Zm00001eb376970	-	21188308	21192571	3'_64415	[E]	Amino acid transport and metabolism	Biological Process: sulfur amino acid metabolic process (GO:0000096);; Biological Process: sulfur amino acid biosynthetic process (GO:0000097);; Biological Process: response to hypoxia (GO:0001666);; Molecular Function: molecular_function (GO:0003674);; Molecular Function: catalytic activity (GO:0003824);; Molecular Function: cysteine synthase activity (GO:0004124);; Molecular Function: binding (…	K01738|5.7e-115|zma:109942192|K01738 cysteine synthase [EC:2.5.1.47] | (RefSeq) putative inactive cysteine synthase 2	[E]	Amino acid transport and metabolism	Pyridoxal-phosphate dependent enzyme	Cysteine synthase, chloroplastic/chromoplastic OS=Solanum tuberosum OX=4113 PE=2 SV=1	Pyridoxal-5'-phosphate-dependent enzyme family protein OS=Zea mays OX=4577 GN=ZEAMMB73_Zm00001d045350 PE=4 SV=1	E	Amino acid transport and metabolism	putative inactive cysteine synthase 2 [Zea mays]
yesuan	lm	9	21123893	6.623133e-07	6.18	G/A	G:489_A:17	0.03	gene-Zm00001eb376980	-	21194827	21198952	3'_70934	--	--	Molecular Function: chromatin binding (GO:0003682);; Cellular Component: nucleus (GO:0005634);; Biological Process: nucleosome assembly (GO:0006334);; Molecular Function: histone binding (GO:0042393);	K11279|1.6e-184|zma:542113|K11279 nucleosome assembly protein 1-like 1 | (RefSeq) nfa101; nucleosome/chromatin assembly factor group A	[BD]	--	Nucleosome assembly protein (NAP)	Nucleosome assembly protein 1;1 OS=Oryza sativa subsp. japonica OX=39947 GN=NAP1;1 PE=2 SV=1	Nucleosome assembly protein 1 OS=Zea mays OX=4577 GN=nfa101 PE=2 SV=1	--	--	nucleosome/chromatin assembly factor group A [Zea mays]
yesuan	lm	5	21747134	6.560205e-06	5.18	T/C	T:734_C:28	0.04	gene-Zm00001eb219810	+	21646543	21658288	3'_88846	[V]	Defense mechanisms	Molecular Function: antiporter activity (GO:0015297);; Cellular Component: membrane (GO:0016020);; Cellular Component: integral component of membrane (GO:0016021);; Molecular Function: transmembrane transporter activity (GO:0022857);; Molecular Function: xenobiotic transmembrane transporter activity (GO:0042910);	K03327|3.4e-278|zma:103628057|K03327 multidrug resistance protein, MATE family | (RefSeq) protein DETOXIFICATION 40	[R]	General function prediction only	MatE	Protein DETOXIFICATION 40 OS=Arabidopsis thaliana OX=3702 GN=DTX40 PE=1 SV=1	Protein DETOXIFICATION OS=Zea mays OX=4577 GN=ZEAMMB73_Zm00001d013811 PE=3 SV=1	V	Defense mechanisms	protein DETOXIFICATION 40 [Zea mays]
yesuan	lm	5	21747134	6.560205e-06	5.18	T/C	T:734_C:28	0.04	gene-Zm00001eb219820	+	21738906	21749713	--	[J]	Translation, ribosomal structure and biogenesis	Molecular Function: RNA binding (GO:0003723);; Cellular Component: ribonucleoprotein complex (GO:1990904);	K13201|2.7e-44|csl:COCSUDRAFT_20324|K13201 nucleolysin TIA-1/TIAR | (RefSeq) RNA-binding domain-containing protein	[R]	General function prediction only	RNA recognition motif. (a.k.a. RRM, RBD, or RNP domain)	Polyadenylate-binding protein RBP45 OS=Nicotiana plumbaginifolia OX=4092 GN=RBP45 PE=1 SV=1	Polyadenylate-binding protein RBP45C OS=Zea mays OX=4577 GN=100382091 PE=2 SV=1	A	RNA processing and modification	uncharacterized protein LOC100382091 [Zea mays]
yesuan	lm	5	21747134	6.560205e-06	5.18	T/C	T:734_C:28	0.04	gene-Zm00001eb219830	-	21770195	21772674	3'_23061	--	--	--	--	--	--	PPR repeat family	--	Pentatricopeptide repeat-containing protein OS=Zea mays OX=4577 GN=103626085 PE=4 SV=1	S	Function unknown	pentatricopeptide repeat-containing protein At1g09900 [Zea mays]
yesuan	lm	5	21747134	6.560205e-06	5.18	T/C	T:734_C:28	0.04	gene-Zm00001eb219840	+	21773037	21775804	5'_25903	--	--	Cellular Component: condensed chromosome (GO:0000793);; Cellular Component: cellular_component (GO:0005575);; Cellular Component: intracellular (GO:0005622);; Cellular Component: obsolete cell (GO:0005623);; Cellular Component: nucleus (GO:0005634);; Cellular Component: chromosome (GO:0005694);; Cellular Component: nucleolus (GO:0005730);; Biological Process: regulation of DNA repair (GO:0006282)…	K11490|9.3e-57|zma:100277921|K11490 condensin-2 complex subunit H2 | (RefSeq) uncharacterized protein LOC100277921	--	--	--	--	Condensin-2 complex subunit H2 OS=Zea mays OX=4577 GN=ZEAMMB73_Zm00001d013815 PE=4 SV=1	S	Function unknown	Condensin-2 complex subunit H2 [Zea mays]
yesuan	lm	5	21747134	6.560205e-06	5.18	T/C	T:734_C:28	0.04	gene-Zm00001eb219850	-	21777784	21779679	3'_30650	[S]	Function unknown	--	--	[S]	Function unknown	DTW domain	--	tRNA-uridine aminocarboxypropyltransferase OS=Zea mays OX=4577 GN=ZEAMMB73_Zm00001d013816 PE=4 SV=1	Z	Cytoskeleton	DTW domain containing protein [Zea mays]
yesuan	lm	5	21747134	6.560205e-06	5.18	T/C	T:734_C:28	0.04	gene-Zm00001eb219860	+	21780482	21784303	5'_33348	--	--	Cellular Component: membrane (GO:0016020);; Cellular Component: integral component of membrane (GO:0016021);	--	[S]	Function unknown	Transmembrane proteins 14C	Protein FATTY ACID EXPORT 5 OS=Arabidopsis thaliana OX=3702 GN=FAX5 PE=3 SV=1	Uncharacterized protein (Fragment) OS=Sorghum bicolor OX=4558 GN=SORBI_3001G187200 PE=3 SV=1	S	Function unknown	hypothetical protein SORBI_3001G187200, partial [Sorghum bicolor]
yesuan	lm	5	21747134	6.560205e-06	5.18	T/C	T:734_C:28	0.04	gene-Zm00001eb219870	-	21800517	21802352	3'_53383	[QV]	--	Molecular Function: iron ion binding (GO:0005506);; Cellular Component: membrane (GO:0016020);; Molecular Function: oxidoreductase activity, acting on paired donors, with incorporation or reduction of molecular oxygen, NAD(P)H as one donor, and incorporation of one atom of oxygen (GO:0016709);; Molecular Function: heme binding (GO:0020037);	K12153|0.0e+00|zma:103626086|K12153 phenylalanine N-monooxygenase [EC:1.14.14.40] | (RefSeq) tyrosine N-monooxygenase	[Q]	Secondary metabolites biosynthesis, transport and catabolism	Cytochrome P450	Tyrosine N-monooxygenase OS=Sorghum bicolor OX=4558 GN=CYP79A1 PE=1 SV=3	Tryptophan N-monooxygenase 2 OS=Zea mays OX=4577 GN=ZEAMMB73_Zm00001d013818 PE=3 SV=1	Q	Secondary metabolites biosynthesis, transport and catabolism	tyrosine N-monooxygenase [Zea mays]
yesuan	lm	5	21747488	7.388257e-06	5.13	G/T	G:735_T:27	0.04	gene-Zm00001eb219810	+	21646543	21658288	3'_89200	[V]	Defense mechanisms	Molecular Function: antiporter activity (GO:0015297);; Cellular Component: membrane (GO:0016020);; Cellular Component: integral component of membrane (GO:0016021);; Molecular Function: transmembrane transporter activity (GO:0022857);; Molecular Function: xenobiotic transmembrane transporter activity (GO:0042910);	K03327|3.4e-278|zma:103628057|K03327 multidrug resistance protein, MATE family | (RefSeq) protein DETOXIFICATION 40	[R]	General function prediction only	MatE	Protein DETOXIFICATION 40 OS=Arabidopsis thaliana OX=3702 GN=DTX40 PE=1 SV=1	Protein DETOXIFICATION OS=Zea mays OX=4577 GN=ZEAMMB73_Zm00001d013811 PE=3 SV=1	V	Defense mechanisms	protein DETOXIFICATION 40 [Zea mays]
yesuan	lm	5	21747488	7.388257e-06	5.13	G/T	G:735_T:27	0.04	gene-Zm00001eb219820	+	21738906	21749713	--	[J]	Translation, ribosomal structure and biogenesis	Molecular Function: RNA binding (GO:0003723);; Cellular Component: ribonucleoprotein complex (GO:1990904);	K13201|2.7e-44|csl:COCSUDRAFT_20324|K13201 nucleolysin TIA-1/TIAR | (RefSeq) RNA-binding domain-containing protein	[R]	General function prediction only	RNA recognition motif. (a.k.a. RRM, RBD, or RNP domain)	Polyadenylate-binding protein RBP45 OS=Nicotiana plumbaginifolia OX=4092 GN=RBP45 PE=1 SV=1	Polyadenylate-binding protein RBP45C OS=Zea mays OX=4577 GN=100382091 PE=2 SV=1	A	RNA processing and modification	uncharacterized protein LOC100382091 [Zea mays]
yesuan	lm	5	21747488	7.388257e-06	5.13	G/T	G:735_T:27	0.04	gene-Zm00001eb219830	-	21770195	21772674	3'_22707	--	--	--	--	--	--	PPR repeat family	--	Pentatricopeptide repeat-containing protein OS=Zea mays OX=4577 GN=103626085 PE=4 SV=1	S	Function unknown	pentatricopeptide repeat-containing protein At1g09900 [Zea mays]
yesuan	lm	5	21747488	7.388257e-06	5.13	G/T	G:735_T:27	0.04	gene-Zm00001eb219840	+	21773037	21775804	5'_25549	--	--	Cellular Component: condensed chromosome (GO:0000793);; Cellular Component: cellular_component (GO:0005575);; Cellular Component: intracellular (GO:0005622);; Cellular Component: obsolete cell (GO:0005623);; Cellular Component: nucleus (GO:0005634);; Cellular Component: chromosome (GO:0005694);; Cellular Component: nucleolus (GO:0005730);; Biological Process: regulation of DNA repair (GO:0006282)…	K11490|9.3e-57|zma:100277921|K11490 condensin-2 complex subunit H2 | (RefSeq) uncharacterized protein LOC100277921	--	--	--	--	Condensin-2 complex subunit H2 OS=Zea mays OX=4577 GN=ZEAMMB73_Zm00001d013815 PE=4 SV=1	S	Function unknown	Condensin-2 complex subunit H2 [Zea mays]
yesuan	lm	5	21747488	7.388257e-06	5.13	G/T	G:735_T:27	0.04	gene-Zm00001eb219850	-	21777784	21779679	3'_30296	[S]	Function unknown	--	--	[S]	Function unknown	DTW domain	--	tRNA-uridine aminocarboxypropyltransferase OS=Zea mays OX=4577 GN=ZEAMMB73_Zm00001d013816 PE=4 SV=1	Z	Cytoskeleton	DTW domain containing protein [Zea mays]
yesuan	lm	5	21747488	7.388257e-06	5.13	G/T	G:735_T:27	0.04	gene-Zm00001eb219860	+	21780482	21784303	5'_32994	--	--	Cellular Component: membrane (GO:0016020);; Cellular Component: integral component of membrane (GO:0016021);	--	[S]	Function unknown	Transmembrane proteins 14C	Protein FATTY ACID EXPORT 5 OS=Arabidopsis thaliana OX=3702 GN=FAX5 PE=3 SV=1	Uncharacterized protein (Fragment) OS=Sorghum bicolor OX=4558 GN=SORBI_3001G187200 PE=3 SV=1	S	Function unknown	hypothetical protein SORBI_3001G187200, partial [Sorghum bicolor]
yesuan	lm	5	21747488	7.388257e-06	5.13	G/T	G:735_T:27	0.04	gene-Zm00001eb219870	-	21800517	21802352	3'_53029	[QV]	--	Molecular Function: iron ion binding (GO:0005506);; Cellular Component: membrane (GO:0016020);; Molecular Function: oxidoreductase activity, acting on paired donors, with incorporation or reduction of molecular oxygen, NAD(P)H as one donor, and incorporation of one atom of oxygen (GO:0016709);; Molecular Function: heme binding (GO:0020037);	K12153|0.0e+00|zma:103626086|K12153 phenylalanine N-monooxygenase [EC:1.14.14.40] | (RefSeq) tyrosine N-monooxygenase	[Q]	Secondary metabolites biosynthesis, transport and catabolism	Cytochrome P450	Tyrosine N-monooxygenase OS=Sorghum bicolor OX=4558 GN=CYP79A1 PE=1 SV=3	Tryptophan N-monooxygenase 2 OS=Zea mays OX=4577 GN=ZEAMMB73_Zm00001d013818 PE=3 SV=1	Q	Secondary metabolites biosynthesis, transport and catabolism	tyrosine N-monooxygenase [Zea mays]
yesuan	lm	4	22115121	3.338247e-07	6.48	A/C	A:727_C:23	0.03	gene-Zm00001eb169930	+	22103121	22104056	3'_11065	--	--	--	--	--	--	--	--	CRP7-Cysteine-rich family protein expressed OS=Zea mays OX=4577 GN=ZEAMMB73_Zm00001d049224 PE=4 SV=1	--	--	uncharacterized protein LOC100276375 precursor [Zea mays]
yesuan	lm	4	22115121	3.338247e-07	6.48	A/C	A:727_C:23	0.03	gene-Zm00001eb169940	-	22109948	22115822	--	--	--	Molecular Function: protein binding (GO:0005515);	K00988|4.6e-14|vcn:VOLCADRAFT_92922|K00988 sulfate adenylyltransferase (ADP) / ATP adenylyltransferase [EC:2.7.7.5 2.7.7.53] | (RefSeq) hypothetical protein	[K]	Transcription	FHA domain	FHA domain-containing protein FHA2 OS=Arabidopsis thaliana OX=3702 GN=FHA2 PE=1 SV=1	FHA domain-containing protein FHA2 OS=Zea mays OX=4577 GN=100274561 PE=4 SV=1	K	Transcription	uncharacterized protein LOC100274561 isoform X1 [Zea mays]
yesuan	lm	4	22115121	3.338247e-07	6.48	A/C	A:727_C:23	0.03	gene-Zm00001eb169950	-	22152266	22154411	3'_37145	[G]	Carbohydrate transport and metabolism	Molecular Function: chitinase activity (GO:0004568);; Cellular Component: extracellular region (GO:0005576);; Biological Process: carbohydrate metabolic process (GO:0005975);; Biological Process: chitin catabolic process (GO:0006032);; Molecular Function: chitin binding (GO:0008061);	K01183|4.5e-225|zma:100191620|K01183 chitinase [EC:3.2.1.14] | (RefSeq) uncharacterized LOC100191620 precursor	[G]	Carbohydrate transport and metabolism	Glycosyl hydrolases family 18	Nod factor hydrolase protein 1 OS=Medicago truncatula OX=3880 GN=NFH1 PE=1 SV=2	Glycosyl hydrolase family protein with chitinase insertion domain OS=Zea mays OX=4577 GN=100191620 PE=2 SV=1	G	Carbohydrate transport and metabolism	uncharacterized protein LOC100191620 precursor [Zea mays]
yesuan	lm	4	22213910	3.590649e-06	5.44	A/G	A:701_G:47	0.06	gene-Zm00001eb169940	-	22109948	22115822	5'_98088	--	--	Molecular Function: protein binding (GO:0005515);	K00988|4.6e-14|vcn:VOLCADRAFT_92922|K00988 sulfate adenylyltransferase (ADP) / ATP adenylyltransferase [EC:2.7.7.5 2.7.7.53] | (RefSeq) hypothetical protein	[K]	Transcription	FHA domain	FHA domain-containing protein FHA2 OS=Arabidopsis thaliana OX=3702 GN=FHA2 PE=1 SV=1	FHA domain-containing protein FHA2 OS=Zea mays OX=4577 GN=100274561 PE=4 SV=1	K	Transcription	uncharacterized protein LOC100274561 isoform X1 [Zea mays]
yesuan	lm	4	22213910	3.590649e-06	5.44	A/G	A:701_G:47	0.06	gene-Zm00001eb169950	-	22152266	22154411	5'_59499	[G]	Carbohydrate transport and metabolism	Molecular Function: chitinase activity (GO:0004568);; Cellular Component: extracellular region (GO:0005576);; Biological Process: carbohydrate metabolic process (GO:0005975);; Biological Process: chitin catabolic process (GO:0006032);; Molecular Function: chitin binding (GO:0008061);	K01183|4.5e-225|zma:100191620|K01183 chitinase [EC:3.2.1.14] | (RefSeq) uncharacterized LOC100191620 precursor	[G]	Carbohydrate transport and metabolism	Glycosyl hydrolases family 18	Nod factor hydrolase protein 1 OS=Medicago truncatula OX=3880 GN=NFH1 PE=1 SV=2	Glycosyl hydrolase family protein with chitinase insertion domain OS=Zea mays OX=4577 GN=100191620 PE=2 SV=1	G	Carbohydrate transport and metabolism	uncharacterized protein LOC100191620 precursor [Zea mays]
yesuan	lm	4	22213910	3.590649e-06	5.44	A/G	A:701_G:47	0.06	gene-Zm00001eb169960	-	22216666	22218355	3'_2756	--	--	Cellular Component: integral component of membrane (GO:0016021);; Molecular Function: polysaccharide binding (GO:0030247);	--	--	--	Wall-associated receptor kinase galacturonan-binding	--	Putative membrane lipoprotein OS=Zea mays OX=4577 GN=ZEAMMB73_Zm00001d049228 PE=2 SV=1	S	Function unknown	unknown [Zea mays]
yesuan	lm	4	22213910	3.590649e-06	5.44	A/G	A:701_G:47	0.06	gene-Zm00001eb169970	-	22248287	22254771	3'_34377	--	--	Cellular Component: nucleus (GO:0005634);; Cellular Component: cytoplasm (GO:0005737);; Biological Process: SCF-dependent proteasomal ubiquitin-dependent protein catabolic process (GO:0031146);; Molecular Function: cullin family protein binding (GO:0097602);	K03094|1.0e-76|zma:100280388|K03094 S-phase kinase-associated protein 1 | (RefSeq) uncharacterized protein LOC100280388	[O]	Posttranslational modification, protein turnover, chaperones	Skp1 family, dimerisation domain	SKP1-like protein 1 OS=Oryza sativa subsp. japonica OX=39947 GN=SKP1 PE=1 SV=1	SKP1-like protein OS=Zea mays OX=4577 GN=ZEAMMB73_Zm00001d049230 PE=2 SV=1	O	Posttranslational modification, protein turnover, chaperones	uncharacterized protein LOC100280388 [Zea mays]
yesuan	lm	4	22216750	7.847531e-06	5.11	C/T	C:532_T:20	0.04	gene-Zm00001eb169950	-	22152266	22154411	5'_62339	[G]	Carbohydrate transport and metabolism	Molecular Function: chitinase activity (GO:0004568);; Cellular Component: extracellular region (GO:0005576);; Biological Process: carbohydrate metabolic process (GO:0005975);; Biological Process: chitin catabolic process (GO:0006032);; Molecular Function: chitin binding (GO:0008061);	K01183|4.5e-225|zma:100191620|K01183 chitinase [EC:3.2.1.14] | (RefSeq) uncharacterized LOC100191620 precursor	[G]	Carbohydrate transport and metabolism	Glycosyl hydrolases family 18	Nod factor hydrolase protein 1 OS=Medicago truncatula OX=3880 GN=NFH1 PE=1 SV=2	Glycosyl hydrolase family protein with chitinase insertion domain OS=Zea mays OX=4577 GN=100191620 PE=2 SV=1	G	Carbohydrate transport and metabolism	uncharacterized protein LOC100191620 precursor [Zea mays]
yesuan	lm	4	22216750	7.847531e-06	5.11	C/T	C:532_T:20	0.04	gene-Zm00001eb169960	-	22216666	22218355	--	--	--	Cellular Component: integral component of membrane (GO:0016021);; Molecular Function: polysaccharide binding (GO:0030247);	--	--	--	Wall-associated receptor kinase galacturonan-binding	--	Putative membrane lipoprotein OS=Zea mays OX=4577 GN=ZEAMMB73_Zm00001d049228 PE=2 SV=1	S	Function unknown	unknown [Zea mays]
yesuan	lm	4	22216750	7.847531e-06	5.11	C/T	C:532_T:20	0.04	gene-Zm00001eb169970	-	22248287	22254771	3'_31537	--	--	Cellular Component: nucleus (GO:0005634);; Cellular Component: cytoplasm (GO:0005737);; Biological Process: SCF-dependent proteasomal ubiquitin-dependent protein catabolic process (GO:0031146);; Molecular Function: cullin family protein binding (GO:0097602);	K03094|1.0e-76|zma:100280388|K03094 S-phase kinase-associated protein 1 | (RefSeq) uncharacterized protein LOC100280388	[O]	Posttranslational modification, protein turnover, chaperones	Skp1 family, dimerisation domain	SKP1-like protein 1 OS=Oryza sativa subsp. japonica OX=39947 GN=SKP1 PE=1 SV=1	SKP1-like protein OS=Zea mays OX=4577 GN=ZEAMMB73_Zm00001d049230 PE=2 SV=1	O	Posttranslational modification, protein turnover, chaperones	uncharacterized protein LOC100280388 [Zea mays]
yesuan	lm	7	22427498	8.435770e-07	6.07	G/C	G:8_C:686	0.01	gene-Zm00001eb303750	+	22386881	22387915	3'_39583	--	--	--	--	--	--	--	--	Uncharacterized protein OS=Zea mays OX=4577 GN=100277591 PE=2 SV=1	--	--	uncharacterized protein LOC100277591 [Zea mays]
yesuan	lm	7	22427498	8.435770e-07	6.07	G/C	G:8_C:686	0.01	gene-Zm00001eb303760	-	22390249	22391814	5'_35684	--	--	Biological Process: response to acid chemical (GO:0001101);; Biological Process: response to stress (GO:0006950);; Biological Process: defense response (GO:0006952);; Biological Process: biological_process (GO:0008150);; Biological Process: response to external stimulus (GO:0009605);; Biological Process: response to biotic stimulus (GO:0009607);; Biological Process: response to fungus (GO:0009620…	--	--	--	LURP-one-related	--	Protein LURP1 OS=Zea mays OX=4577 GN=103632138 PE=3 SV=1	S	Function unknown	protein LURP-one-related 10 [Zea mays]
yesuan	lm	7	22427498	8.435770e-07	6.07	G/C	G:8_C:686	0.01	gene-Zm00001eb303770	-	22427127	22431125	--	--	--	Cellular Component: endoplasmic reticulum membrane (GO:0005789);; Molecular Function: aromatic amino acid transmembrane transporter activity (GO:0015173);; Molecular Function: neutral amino acid transmembrane transporter activity (GO:0015175);; Cellular Component: integral component of membrane (GO:0016021);	K14209|4.6e-152|zma:100216823|K14209 solute carrier family 36 (proton-coupled amino acid transporter) | (RefSeq) AY105589; uncharacterized protein LOC100216823	[E]	Amino acid transport and metabolism	Transmembrane amino acid transporter protein	Amino acid transporter ANT1 OS=Arabidopsis thaliana OX=3702 GN=ANT1 PE=1 SV=1	Aa_trans domain-containing protein OS=Zea mays OX=4577 PE=2 SV=1	E	Amino acid transport and metabolism	uncharacterized protein LOC100216823 isoform X5 [Zea mays]
yesuan	lm	7	22427498	8.435770e-07	6.07	G/C	G:8_C:686	0.01	gene-Zm00001eb303780	+	22513681	22517215	5'_86183	[P]	Inorganic ion transport and metabolism	Molecular Function: ATP binding (GO:0005524);; Cellular Component: integral component of membrane (GO:0016021);; Molecular Function: ATPase-coupled cation transmembrane transporter activity (GO:0019829);; Biological Process: metal ion transport (GO:0030001);; Molecular Function: metal ion binding (GO:0046872);	K01534|0.0e+00|zma:103647209|K01534 Zn2+/Cd2+-exporting ATPase [EC:7.2.2.12 7.2.2.21] | (RefSeq) cadmium/zinc-transporting ATPase HMA3 isoform X2	[P]	Inorganic ion transport and metabolism	E1-E2 ATPase	Cadmium/zinc-transporting ATPase HMA3 OS=Oryza sativa subsp. japonica OX=39947 GN=HMA3 PE=1 SV=1	Cadmium/zinc-transporting ATPase HMA2 OS=Zea mays OX=4577 GN=100191729 PE=3 SV=1	P	Inorganic ion transport and metabolism	Cadmium/zinc-transporting ATPase HMA2 [Zea mays]
yesuan	lm	7	22427498	8.435770e-07	6.07	G/C	G:8_C:686	0.01	gene-Zm00001eb303790	-	22519366	22519986	3'_91868	--	--	Molecular Function: zinc ion transmembrane transporter activity (GO:0005385);; Cellular Component: plasma membrane (GO:0005886);; Cellular Component: membrane (GO:0016020);; Cellular Component: integral component of membrane (GO:0016021);; Biological Process: zinc ion transmembrane transport (GO:0071577);	K14709|8.0e-13|zma:100281849|K14709 solute carrier family 39 (zinc transporter), member 1/2/3 | (RefSeq) ZIP zinc/iron transport family protein precursor	--	--	--	--	ZIP zinc/iron transport family protein OS=Zea mays OX=4577 GN=100281849 PE=2 SV=1	P	Inorganic ion transport and metabolism	ZIP zinc/iron transport family protein precursor [Zea mays]
yesuan	lm	1	25903416	4.067914e-06	5.39	G/A	G:212_A:346	0.38	gene-Zm00001eb008550	+	25805646	25809878	3'_93538	[U]	Intracellular trafficking, secretion, and vesicular transport	Biological Process: protein transport (GO:0015031);; Cellular Component: integral component of membrane (GO:0016021);	K10956|2.6e-264|sbi:110430079|K10956 protein transport protein SEC61 subunit alpha | (RefSeq) protein transport protein Sec61 subunit alpha-like	[UO]	--	SecY translocase	Protein transport protein Sec61 subunit alpha OS=Pyrenomonas salina OX=3034 PE=2 SV=1	SecY protein transport family protein OS=Zea mays OX=4577 GN=ZEAMMB73_Zm00001d028201 PE=3 SV=1	--	--	SecY protein transport family protein [Zea mays]
yesuan	lm	1	25903416	4.067914e-06	5.39	G/A	G:212_A:346	0.38	gene-Zm00001eb008560	+	25886810	25887337	3'_16079	--	--	Molecular Function: structural constituent of ribosome (GO:0003735);; Cellular Component: ribosome (GO:0005840);; Biological Process: translation (GO:0006412);	K02929|3.2e-33|pda:103708405|K02929 large subunit ribosomal protein L44e | (RefSeq) 60S ribosomal protein L44-like	[J]	Translation, ribosomal structure and biogenesis	Ribosomal protein L44	60S ribosomal protein L36a OS=Arabidopsis thaliana OX=3702 GN=RPL36AA PE=3 SV=3	60S ribosomal protein L36a OS=Zea mays OX=4577 GN=RPL36AA_1 PE=3 SV=1	J	Translation, ribosomal structure and biogenesis	60S ribosomal protein L44, partial [Zea mays]
yesuan	lm	1	25903416	4.067914e-06	5.39	G/A	G:212_A:346	0.38	gene-Zm00001eb008570	+	25895013	25904590	--	--	--	--	--	--	--	--	--	Uncharacterized protein OS=Zea mays OX=4577 GN=103632668 PE=4 SV=1	S	Function unknown	hornerin isoform X1 [Zea mays]
yesuan	lm	1	25903416	4.067914e-06	5.39	G/A	G:212_A:346	0.38	gene-Zm00001eb008580	+	25937678	25945369	5'_34262	--	--	--	--	--	--	--	--	Uncharacterized protein OS=Zea mays OX=4577 GN=100383905 PE=4 SV=1	--	--	uncharacterized protein LOC100383905 [Zea mays]
yesuan	lm	1	25903416	4.067914e-06	5.39	G/A	G:212_A:346	0.38	gene-Zm00001eb008590	-	25946337	25951186	3'_42921	--	--	Cellular Component: integral component of membrane (GO:0016021);	K15111|1.6e-35|vvi:100261204|K15111 solute carrier family 25 (mitochondrial S-adenosylmethionine transporter), member 26 | (RefSeq) S-adenosylmethionine carrier 1, chloroplastic/mitochondrial	[C]	Energy production and conversion	Mitochondrial carrier protein	S-adenosylmethionine carrier 1, chloroplastic/mitochondrial OS=Arabidopsis thaliana OX=3702 GN=SAMC1 PE=1 SV=1	Mitochondrial substrate carrier family protein OS=Zea mays OX=4577 GN=100282042 PE=2 SV=1	C	Energy production and conversion	uncharacterized protein LOC100282042 [Zea mays]
yesuan	lm	1	25903416	4.067914e-06	5.39	G/A	G:212_A:346	0.38	gene-Zm00001eb008600	-	25953039	25954064	3'_49623	--	--	Cellular Component: integral component of membrane (GO:0016021);; Molecular Function: hydrolase activity (GO:0016787);	--	--	--	--	--	Putative mitochondrial carrier YMR166C OS=Zea mays OX=4577 GN=YMR166C PE=3 SV=1	--	--	putative mitochondrial carrier YMR166C [Zea mays]
yesuan	lm	2	27171638	9.148723e-07	6.04	C/T	C:382_T:4	0.01	gene-Zm00001eb076440	+	27197756	27202793	5'_26118	--	--	--	K11490|1.8e-23|sbi:8080125|K11490 condensin-2 complex subunit H2 | (RefSeq) condensin-2 complex subunit H2	--	--	--	--	Uncharacterized protein OS=Zea mays OX=4577 GN=Zm00014a_017445 PE=4 SV=1	S	Function unknown	hypothetical protein Zm00014a_017445 [Zea mays]
yesuan	lm	2	27171638	9.148723e-07	6.04	C/T	C:382_T:4	0.01	gene-Zm00001eb076450	+	27227560	27230163	5'_55922	[M]	Cell wall/membrane/envelope biogenesis	Biological Process: protein glycosylation (GO:0006486);; Molecular Function: transferase activity, transferring glycosyl groups (GO:0016757);	K20870|3.7e-92|sbi:8059388|K20870 putative beta-1,4-xylosyltransferase IRX10 [EC:2.4.2.-] | (RefSeq) probable glucuronosyltransferase Os01g0926700	[GMW]	--	Exostosin family	Probable glucuronosyltransferase Os01g0926700 OS=Oryza sativa subsp. japonica OX=39947 GN=Os01g0926700 PE=3 SV=1	Putative glucuronosyltransferase OS=Panicum miliaceum OX=4540 GN=C2845_PM14G14120 PE=3 SV=1	--	--	putative glucuronosyltransferase [Panicum miliaceum]
yesuan	lm	2	27171638	9.148723e-07	6.04	C/T	C:382_T:4	0.01	gene-Zm00001eb076460	+	27252308	27265554	5'_80670	--	--	Biological Process: protein ubiquitination (GO:0016567);	K11789|0.0e+00|zma:103646181|K11789 DDB1- and CUL4-associated factor 1 [EC:2.7.11.1] | (RefSeq) DDB1- and CUL4-associated factor homolog 1 isoform X1	[D]	Cell cycle control, cell division, chromosome partitioning	--	DDB1- and CUL4-associated factor homolog 1 OS=Arabidopsis thaliana OX=3702 GN=DCAF1 PE=1 SV=2	DDB1-and CUL4-associated factor homolog 1 OS=Zea mays OX=4577 GN=103646181 PE=3 SV=1	D	Cell cycle control, cell division, chromosome partitioning	DDB1- and CUL4-associated factor homolog 1 [Zea mays]
yesuan	lm	2	27171638	9.148723e-07	6.04	C/T	C:382_T:4	0.01	gene-Zm00001eb076470	-	27267378	27269187	3'_95740	--	--	Molecular Function: DNA binding (GO:0003677);; Cellular Component: nucleus (GO:0005634);; Biological Process: regulation of transcription, DNA-templated (GO:0006355);	K00521|9.6e-37|cmos:111447866|K00521 ferric-chelate reductase [EC:1.16.1.7] | (RefSeq) ferric reduction oxidase 7, chloroplastic-like	--	--	No apical meristem (NAM) protein	NAC domain-containing protein 30 OS=Arabidopsis thaliana OX=3702 GN=NAC030 PE=1 SV=1	NAC transcription factor OS=Zea mays OX=4577 GN=NAC103 PE=2 SV=1	K	Transcription	uncharacterized protein LOC100192643 [Zea mays]
yesuan	lm	1	27573777	5.874960e-07	6.23	A/T	A:577_T:39	0.06	gene-Zm00001eb008930	+	27569960	27574474	--	--	--	Molecular Function: hydrolase activity, hydrolyzing O-glycosyl compounds (GO:0004553);; Biological Process: carbohydrate metabolic process (GO:0005975);; Cellular Component: anchored component of plasma membrane (GO:0046658);	K19891|2.7e-256|zma:100191471|K19891 glucan endo-1,3-beta-glucosidase 1/2/3 [EC:3.2.1.39] | (RefSeq) putative O-Glycosyl hydrolase superfamily protein precursor	--	--	Glycosyl hydrolases family 17	Glucan endo-1,3-beta-glucosidase 3 OS=Arabidopsis thaliana OX=3702 GN=At2g01630 PE=2 SV=2	Glucan endo-1,3-beta-D-glucosidase OS=Zea mays OX=4577 GN=100191471 PE=2 SV=1	G	Carbohydrate transport and metabolism	putative O-Glycosyl hydrolase superfamily protein precursor [Zea mays]
yesuan	lm	1	27573777	5.874960e-07	6.23	A/T	A:577_T:39	0.06	gene-Zm00001eb008940	+	27580983	27583931	5'_7206	--	--	Molecular Function: protein serine/threonine kinase activity (GO:0004674);; Molecular Function: ATP binding (GO:0005524);; Cellular Component: integral component of membrane (GO:0016021);; Biological Process: recognition of pollen (GO:0048544);	K13418|1.5e-57|smo:SELMODRAFT_167872|K13418 somatic embryogenesis receptor kinase 1 [EC:2.7.10.1 2.7.11.1] | (RefSeq) hypothetical protein	--	--	Protein kinase domain	G-type lectin S-receptor-like serine/threonine-protein kinase At2g19130 OS=Arabidopsis thaliana OX=3702 GN=At2g19130 PE=2 SV=1	Receptor-like serine/threonine-protein kinase OS=Zea mays OX=4577 GN=ZEAMMB73_Zm00001d028245 PE=3 SV=1	T	Signal transduction mechanisms	uncharacterized protein LOC100191537 precursor [Zea mays]
yesuan	lm	1	27573777	5.874960e-07	6.23	A/T	A:577_T:39	0.06	gene-Zm00001eb008950	-	27580998	27592477	3'_7221	--	--	Molecular Function: motor activity (GO:0003774);; Cellular Component: cytoplasm (GO:0005737);; Molecular Function: alpha-tubulin binding (GO:0043014);; Molecular Function: dynein heavy chain binding (GO:0045504);	K10695|2.3e-13|ccaj:109803377|K10695 E3 ubiquitin-protein ligase RNF1/2 [EC:2.3.2.27] | (RefSeq) putative E3 ubiquitin-protein ligase RING1a	[R]	General function prediction only	Leucine Rich repeats (2 copies)	--	Outer arm dynein light chain 1 protein OS=Zea mays OX=4577 GN=ZEAMMB73_Zm00001d028244 PE=4 SV=1	S	Function unknown	Outer arm dynein light chain 1 protein [Zea mays]
yesuan	lm	1	27573999	2.528960e-07	6.6	A/G	A:713_G:39	0.05	gene-Zm00001eb008930	+	27569960	27574474	--	--	--	Molecular Function: hydrolase activity, hydrolyzing O-glycosyl compounds (GO:0004553);; Biological Process: carbohydrate metabolic process (GO:0005975);; Cellular Component: anchored component of plasma membrane (GO:0046658);	K19891|2.7e-256|zma:100191471|K19891 glucan endo-1,3-beta-glucosidase 1/2/3 [EC:3.2.1.39] | (RefSeq) putative O-Glycosyl hydrolase superfamily protein precursor	--	--	Glycosyl hydrolases family 17	Glucan endo-1,3-beta-glucosidase 3 OS=Arabidopsis thaliana OX=3702 GN=At2g01630 PE=2 SV=2	Glucan endo-1,3-beta-D-glucosidase OS=Zea mays OX=4577 GN=100191471 PE=2 SV=1	G	Carbohydrate transport and metabolism	putative O-Glycosyl hydrolase superfamily protein precursor [Zea mays]
yesuan	lm	1	27573999	2.528960e-07	6.6	A/G	A:713_G:39	0.05	gene-Zm00001eb008940	+	27580983	27583931	5'_6984	--	--	Molecular Function: protein serine/threonine kinase activity (GO:0004674);; Molecular Function: ATP binding (GO:0005524);; Cellular Component: integral component of membrane (GO:0016021);; Biological Process: recognition of pollen (GO:0048544);	K13418|1.5e-57|smo:SELMODRAFT_167872|K13418 somatic embryogenesis receptor kinase 1 [EC:2.7.10.1 2.7.11.1] | (RefSeq) hypothetical protein	--	--	Protein kinase domain	G-type lectin S-receptor-like serine/threonine-protein kinase At2g19130 OS=Arabidopsis thaliana OX=3702 GN=At2g19130 PE=2 SV=1	Receptor-like serine/threonine-protein kinase OS=Zea mays OX=4577 GN=ZEAMMB73_Zm00001d028245 PE=3 SV=1	T	Signal transduction mechanisms	uncharacterized protein LOC100191537 precursor [Zea mays]
yesuan	lm	1	27573999	2.528960e-07	6.6	A/G	A:713_G:39	0.05	gene-Zm00001eb008950	-	27580998	27592477	3'_6999	--	--	Molecular Function: motor activity (GO:0003774);; Cellular Component: cytoplasm (GO:0005737);; Molecular Function: alpha-tubulin binding (GO:0043014);; Molecular Function: dynein heavy chain binding (GO:0045504);	K10695|2.3e-13|ccaj:109803377|K10695 E3 ubiquitin-protein ligase RNF1/2 [EC:2.3.2.27] | (RefSeq) putative E3 ubiquitin-protein ligase RING1a	[R]	General function prediction only	Leucine Rich repeats (2 copies)	--	Outer arm dynein light chain 1 protein OS=Zea mays OX=4577 GN=ZEAMMB73_Zm00001d028244 PE=4 SV=1	S	Function unknown	Outer arm dynein light chain 1 protein [Zea mays]
yesuan	lm	4	27665302	7.905293e-06	5.1	G/A	G:34_A:728	0.04	gene-Zm00001eb170840	-	27555830	27573168	5'_92134	--	--	Cellular Component: nucleus (GO:0005634);; Biological Process: regulation of transcription, DNA-templated (GO:0006355);; Molecular Function: sequence-specific DNA binding (GO:0043565);	K12604|1.0e-53|zma:100502409|K12604 CCR4-NOT transcription complex subunit 1 | (RefSeq) uncharacterized protein LOC100502409 isoform X1	--	--	Homeodomain	Homeobox protein HAZ1 OS=Oryza sativa subsp. japonica OX=39947 GN=HAZ1 PE=2 SV=1	Homeobox protein HAZ1 OS=Zea mays OX=4577 GN=HAZ1_1 PE=4 SV=1	--	--	Homeobox protein HAZ1 [Zea mays]
yesuan	lm	4	27665302	7.905293e-06	5.1	G/A	G:34_A:728	0.04	gene-Zm00001eb170850	+	27598900	27600231	3'_65071	--	--	Cellular Component: cellular_component (GO:0005575);; Cellular Component: intracellular (GO:0005622);; Cellular Component: obsolete cell (GO:0005623);; Cellular Component: cytoplasm (GO:0005737);; Cellular Component: chloroplast (GO:0009507);; Cellular Component: plastid (GO:0009536);; Cellular Component: organelle (GO:0043226);; Cellular Component: membrane-bounded organelle (GO:0043227);; Cellu…	K12897|5.6e-30|spen:107009955|K12897 transformer-2 protein | (RefSeq) serine/arginine-rich splicing factor SR45a	--	--	Ankyrin repeats (many copies)	Ankyrin repeat domain-containing protein, chloroplastic OS=Arabidopsis thaliana OX=3702 GN=AKRP PE=1 SV=2	Ankyrin repeat domain-containing protein, chloroplastic OS=Dichanthelium oligosanthes OX=888268 GN=BAE44_0011784 PE=4 SV=1	S	Function unknown	ankyrin repeat domain-containing protein, chloroplastic [Zea mays]
yesuan	lm	4	27665302	7.905293e-06	5.1	G/A	G:34_A:728	0.04	gene-Zm00001eb170860	+	27613028	27613589	3'_51713	--	--	Biological Process: intracellular protein transport (GO:0006886);; Biological Process: vesicle-mediated transport (GO:0016192);	--	[U]	Intracellular trafficking, secretion, and vesicular transport	Uso1 / p115 like vesicle tethering protein, C terminal region	Golgin candidate 6 OS=Arabidopsis thaliana OX=3702 GN=GC6 PE=1 SV=2	Golgin candidate 6 OS=Zea mays OX=4577 GN=GC6_0 PE=4 SV=1	U	Intracellular trafficking, secretion, and vesicular transport	Golgin candidate 6 [Zea mays]
yesuan	lm	4	27665302	7.905293e-06	5.1	G/A	G:34_A:728	0.04	gene-Zm00001eb170870	+	27640566	27646581	3'_18721	--	--	Molecular Function: molecular_function (GO:0003674);; Molecular Function: binding (GO:0005488);; Molecular Function: protein binding (GO:0005515);; Cellular Component: cellular_component (GO:0005575);; Cellular Component: intracellular (GO:0005622);; Cellular Component: obsolete cell (GO:0005623);; Cellular Component: cytoplasm (GO:0005737);; Biological Process: generation of precursor metabolite…	--	--	--	Protein of unknown function (DUF2470)	Glutamyl-tRNA reductase-binding protein, chloroplastic OS=Arabidopsis thaliana OX=3702 GN=GLUTRBP PE=1 SV=1	Glutamyl-tRNA reductase-binding protein chloroplastic OS=Zea mays OX=4577 GN=ZEAMMB73_Zm00001d049343 PE=4 SV=1	S	Function unknown	Glutamyl-tRNA reductase-binding protein chloroplastic [Zea mays]
yesuan	lm	4	27665302	7.905293e-06	5.1	G/A	G:34_A:728	0.04	gene-Zm00001eb170880	-	27651081	27651427	5'_13875	--	--	--	--	--	--	--	--	Uncharacterized protein OS=Zea mays OX=4577 GN=Zm00014a_031388 PE=4 SV=1	--	--	hypothetical protein Zm00014a_031388 [Zea mays]
yesuan	lm	4	27665302	7.905293e-06	5.1	G/A	G:34_A:728	0.04	gene-Zm00001eb170890	+	27657533	27658291	3'_7011	--	--	--	--	--	--	--	--	Uncharacterized protein OS=Zea mays OX=4577 GN=Zm00014a_031388 PE=4 SV=1	--	--	hypothetical protein Zm00014a_031388 [Zea mays]
yesuan	lm	4	27665302	7.905293e-06	5.1	G/A	G:34_A:728	0.04	gene-Zm00001eb170900	-	27664321	27668851	--	--	--	Molecular Function: mRNA binding (GO:0003729);	--	[R]	General function prediction only	RNA recognition motif. (a.k.a. RRM, RBD, or RNP domain)	--	Cell wall integrity protein scw1 OS=Zea mays OX=4577 GN=ZEAMMB73_Zm00001d049346 PE=4 SV=1	A	RNA processing and modification	uncharacterized protein LOC100283020 [Zea mays]
yesuan	lm	4	27665302	7.905293e-06	5.1	G/A	G:34_A:728	0.04	gene-Zm00001eb170920	-	27739408	27740497	3'_74106	--	--	Cellular Component: nucleus (GO:0005634);; Molecular Function: zinc ion binding (GO:0008270);; Biological Process: regulation of flower development (GO:0009909);	K12135|7.9e-11|ath:AT5G15840|K12135 zinc finger protein CONSTANS | (RefSeq) CO; B-box type zinc finger protein with CCT domain-containing protein	[K]	Transcription	CCT motif	Zinc finger protein CONSTANS-LIKE 4 OS=Arabidopsis thaliana OX=3702 GN=COL4 PE=2 SV=2	Orphans transcription factor OS=Zea mays OX=4577 GN=100383826 PE=2 SV=1	K	Transcription	uncharacterized protein LOC100383826 [Zea mays]
yesuan	lm	4	27668556	8.793766e-06	5.06	A/G	A:33_G:721	0.04	gene-Zm00001eb170840	-	27555830	27573168	5'_95388	--	--	Cellular Component: nucleus (GO:0005634);; Biological Process: regulation of transcription, DNA-templated (GO:0006355);; Molecular Function: sequence-specific DNA binding (GO:0043565);	K12604|1.0e-53|zma:100502409|K12604 CCR4-NOT transcription complex subunit 1 | (RefSeq) uncharacterized protein LOC100502409 isoform X1	--	--	Homeodomain	Homeobox protein HAZ1 OS=Oryza sativa subsp. japonica OX=39947 GN=HAZ1 PE=2 SV=1	Homeobox protein HAZ1 OS=Zea mays OX=4577 GN=HAZ1_1 PE=4 SV=1	--	--	Homeobox protein HAZ1 [Zea mays]
yesuan	lm	4	27668556	8.793766e-06	5.06	A/G	A:33_G:721	0.04	gene-Zm00001eb170850	+	27598900	27600231	3'_68325	--	--	Cellular Component: cellular_component (GO:0005575);; Cellular Component: intracellular (GO:0005622);; Cellular Component: obsolete cell (GO:0005623);; Cellular Component: cytoplasm (GO:0005737);; Cellular Component: chloroplast (GO:0009507);; Cellular Component: plastid (GO:0009536);; Cellular Component: organelle (GO:0043226);; Cellular Component: membrane-bounded organelle (GO:0043227);; Cellu…	K12897|5.6e-30|spen:107009955|K12897 transformer-2 protein | (RefSeq) serine/arginine-rich splicing factor SR45a	--	--	Ankyrin repeats (many copies)	Ankyrin repeat domain-containing protein, chloroplastic OS=Arabidopsis thaliana OX=3702 GN=AKRP PE=1 SV=2	Ankyrin repeat domain-containing protein, chloroplastic OS=Dichanthelium oligosanthes OX=888268 GN=BAE44_0011784 PE=4 SV=1	S	Function unknown	ankyrin repeat domain-containing protein, chloroplastic [Zea mays]
yesuan	lm	4	27668556	8.793766e-06	5.06	A/G	A:33_G:721	0.04	gene-Zm00001eb170860	+	27613028	27613589	3'_54967	--	--	Biological Process: intracellular protein transport (GO:0006886);; Biological Process: vesicle-mediated transport (GO:0016192);	--	[U]	Intracellular trafficking, secretion, and vesicular transport	Uso1 / p115 like vesicle tethering protein, C terminal region	Golgin candidate 6 OS=Arabidopsis thaliana OX=3702 GN=GC6 PE=1 SV=2	Golgin candidate 6 OS=Zea mays OX=4577 GN=GC6_0 PE=4 SV=1	U	Intracellular trafficking, secretion, and vesicular transport	Golgin candidate 6 [Zea mays]
yesuan	lm	4	27668556	8.793766e-06	5.06	A/G	A:33_G:721	0.04	gene-Zm00001eb170870	+	27640566	27646581	3'_21975	--	--	Molecular Function: molecular_function (GO:0003674);; Molecular Function: binding (GO:0005488);; Molecular Function: protein binding (GO:0005515);; Cellular Component: cellular_component (GO:0005575);; Cellular Component: intracellular (GO:0005622);; Cellular Component: obsolete cell (GO:0005623);; Cellular Component: cytoplasm (GO:0005737);; Biological Process: generation of precursor metabolite…	--	--	--	Protein of unknown function (DUF2470)	Glutamyl-tRNA reductase-binding protein, chloroplastic OS=Arabidopsis thaliana OX=3702 GN=GLUTRBP PE=1 SV=1	Glutamyl-tRNA reductase-binding protein chloroplastic OS=Zea mays OX=4577 GN=ZEAMMB73_Zm00001d049343 PE=4 SV=1	S	Function unknown	Glutamyl-tRNA reductase-binding protein chloroplastic [Zea mays]
yesuan	lm	4	27668556	8.793766e-06	5.06	A/G	A:33_G:721	0.04	gene-Zm00001eb170880	-	27651081	27651427	5'_17129	--	--	--	--	--	--	--	--	Uncharacterized protein OS=Zea mays OX=4577 GN=Zm00014a_031388 PE=4 SV=1	--	--	hypothetical protein Zm00014a_031388 [Zea mays]
yesuan	lm	4	27668556	8.793766e-06	5.06	A/G	A:33_G:721	0.04	gene-Zm00001eb170890	+	27657533	27658291	3'_10265	--	--	--	--	--	--	--	--	Uncharacterized protein OS=Zea mays OX=4577 GN=Zm00014a_031388 PE=4 SV=1	--	--	hypothetical protein Zm00014a_031388 [Zea mays]
yesuan	lm	4	27668556	8.793766e-06	5.06	A/G	A:33_G:721	0.04	gene-Zm00001eb170900	-	27664321	27668851	--	--	--	Molecular Function: mRNA binding (GO:0003729);	--	[R]	General function prediction only	RNA recognition motif. (a.k.a. RRM, RBD, or RNP domain)	--	Cell wall integrity protein scw1 OS=Zea mays OX=4577 GN=ZEAMMB73_Zm00001d049346 PE=4 SV=1	A	RNA processing and modification	uncharacterized protein LOC100283020 [Zea mays]
yesuan	lm	4	27668556	8.793766e-06	5.06	A/G	A:33_G:721	0.04	gene-Zm00001eb170920	-	27739408	27740497	3'_70852	--	--	Cellular Component: nucleus (GO:0005634);; Molecular Function: zinc ion binding (GO:0008270);; Biological Process: regulation of flower development (GO:0009909);	K12135|7.9e-11|ath:AT5G15840|K12135 zinc finger protein CONSTANS | (RefSeq) CO; B-box type zinc finger protein with CCT domain-containing protein	[K]	Transcription	CCT motif	Zinc finger protein CONSTANS-LIKE 4 OS=Arabidopsis thaliana OX=3702 GN=COL4 PE=2 SV=2	Orphans transcription factor OS=Zea mays OX=4577 GN=100383826 PE=2 SV=1	K	Transcription	uncharacterized protein LOC100383826 [Zea mays]
yesuan	lm	4	27789122	8.461237e-06	5.07	A/G	A:108_G:654	0.14	gene-Zm00001eb170920	-	27739408	27740497	5'_48625	--	--	Cellular Component: nucleus (GO:0005634);; Molecular Function: zinc ion binding (GO:0008270);; Biological Process: regulation of flower development (GO:0009909);	K12135|7.9e-11|ath:AT5G15840|K12135 zinc finger protein CONSTANS | (RefSeq) CO; B-box type zinc finger protein with CCT domain-containing protein	[K]	Transcription	CCT motif	Zinc finger protein CONSTANS-LIKE 4 OS=Arabidopsis thaliana OX=3702 GN=COL4 PE=2 SV=2	Orphans transcription factor OS=Zea mays OX=4577 GN=100383826 PE=2 SV=1	K	Transcription	uncharacterized protein LOC100383826 [Zea mays]
yesuan	lm	4	27789122	8.461237e-06	5.07	A/G	A:108_G:654	0.14	gene-Zm00001eb170930	-	27788985	27798391	--	[R]	General function prediction only	Molecular Function: GTP binding (GO:0005525);	K07942|1.7e-99|sbi:8067937|K07942 ADP-ribosylation factor-like protein 1 | (RefSeq) ADP-ribosylation factor 3	[U]	Intracellular trafficking, secretion, and vesicular transport	ADP-ribosylation factor family	ADP-ribosylation factor 3 OS=Arabidopsis thaliana OX=3702 GN=ARF3 PE=1 SV=2	ADP-ribosylation factor 3 OS=Zea mays OX=4577 GN=100191298 PE=2 SV=1	U	Intracellular trafficking, secretion, and vesicular transport	uncharacterized protein LOC100191298 [Zea mays]
yesuan	lm	4	27794957	6.821941e-07	6.17	G/A	G:100_A:524	0.16	gene-Zm00001eb170920	-	27739408	27740497	5'_54460	--	--	Cellular Component: nucleus (GO:0005634);; Molecular Function: zinc ion binding (GO:0008270);; Biological Process: regulation of flower development (GO:0009909);	K12135|7.9e-11|ath:AT5G15840|K12135 zinc finger protein CONSTANS | (RefSeq) CO; B-box type zinc finger protein with CCT domain-containing protein	[K]	Transcription	CCT motif	Zinc finger protein CONSTANS-LIKE 4 OS=Arabidopsis thaliana OX=3702 GN=COL4 PE=2 SV=2	Orphans transcription factor OS=Zea mays OX=4577 GN=100383826 PE=2 SV=1	K	Transcription	uncharacterized protein LOC100383826 [Zea mays]
yesuan	lm	4	27794957	6.821941e-07	6.17	G/A	G:100_A:524	0.16	gene-Zm00001eb170930	-	27788985	27798391	--	[R]	General function prediction only	Molecular Function: GTP binding (GO:0005525);	K07942|1.7e-99|sbi:8067937|K07942 ADP-ribosylation factor-like protein 1 | (RefSeq) ADP-ribosylation factor 3	[U]	Intracellular trafficking, secretion, and vesicular transport	ADP-ribosylation factor family	ADP-ribosylation factor 3 OS=Arabidopsis thaliana OX=3702 GN=ARF3 PE=1 SV=2	ADP-ribosylation factor 3 OS=Zea mays OX=4577 GN=100191298 PE=2 SV=1	U	Intracellular trafficking, secretion, and vesicular transport	uncharacterized protein LOC100191298 [Zea mays]
yesuan	lm	4	27795182	1.119165e-06	5.95	A/C	A:97_C:503	0.16	gene-Zm00001eb170920	-	27739408	27740497	5'_54685	--	--	Cellular Component: nucleus (GO:0005634);; Molecular Function: zinc ion binding (GO:0008270);; Biological Process: regulation of flower development (GO:0009909);	K12135|7.9e-11|ath:AT5G15840|K12135 zinc finger protein CONSTANS | (RefSeq) CO; B-box type zinc finger protein with CCT domain-containing protein	[K]	Transcription	CCT motif	Zinc finger protein CONSTANS-LIKE 4 OS=Arabidopsis thaliana OX=3702 GN=COL4 PE=2 SV=2	Orphans transcription factor OS=Zea mays OX=4577 GN=100383826 PE=2 SV=1	K	Transcription	uncharacterized protein LOC100383826 [Zea mays]
yesuan	lm	4	27795182	1.119165e-06	5.95	A/C	A:97_C:503	0.16	gene-Zm00001eb170930	-	27788985	27798391	--	[R]	General function prediction only	Molecular Function: GTP binding (GO:0005525);	K07942|1.7e-99|sbi:8067937|K07942 ADP-ribosylation factor-like protein 1 | (RefSeq) ADP-ribosylation factor 3	[U]	Intracellular trafficking, secretion, and vesicular transport	ADP-ribosylation factor family	ADP-ribosylation factor 3 OS=Arabidopsis thaliana OX=3702 GN=ARF3 PE=1 SV=2	ADP-ribosylation factor 3 OS=Zea mays OX=4577 GN=100191298 PE=2 SV=1	U	Intracellular trafficking, secretion, and vesicular transport	uncharacterized protein LOC100191298 [Zea mays]
yesuan	lm	4	28335179	2.282707e-07	6.64	C/T	C:686_T:24	0.03	gene-Zm00001eb171010	+	28298813	28303227	3'_31952	--	--	Molecular Function: RNA binding (GO:0003723);	K20102|5.2e-177|obr:102719102|K20102 YTH domain-containing family protein | (RefSeq) uncharacterized LOC102719102	[R]	General function prediction only	YT521-B-like domain	YTH domain-containing protein ECT4 OS=Arabidopsis thaliana OX=3702 GN=ECT4 PE=2 SV=1	Evolutionarily conserved C-terminal region 10 OS=Zea mays OX=4577 GN=100382673 PE=2 SV=1	E	Amino acid transport and metabolism	uncharacterized protein LOC100382673 [Zea mays]
yesuan	lm	4	28335179	2.282707e-07	6.64	C/T	C:686_T:24	0.03	gene-Zm00001eb171020	-	28302646	28318316	5'_16863	--	--	Molecular Function: protein kinase activity (GO:0004672);; Molecular Function: ATP binding (GO:0005524);; Cellular Component: cytoplasm (GO:0005737);; Biological Process: signal transduction (GO:0007165);	K01968|2.7e-63|tcc:18613295|K01968 3-methylcrotonyl-CoA carboxylase alpha subunit [EC:6.4.1.4] | (RefSeq) methylcrotonoyl-CoA carboxylase subunit alpha, mitochondrial	[T]	Signal transduction mechanisms	Protein tyrosine and serine/threonine kinase	Serine/threonine-protein kinase STY13 OS=Arabidopsis thaliana OX=3702 GN=STY13 PE=1 SV=2	Protein kinase superfamily protein OS=Zea mays OX=4577 GN=100273467 PE=2 SV=1	T	Signal transduction mechanisms	uncharacterized protein LOC100273467 [Zea mays]
yesuan	lm	4	28335179	2.282707e-07	6.64	C/T	C:686_T:24	0.03	gene-Zm00001eb171030	-	28335174	28341186	--	--	--	Cellular Component: mitochondrial inner membrane (GO:0005743);; Biological Process: mitochondrial pyruvate transmembrane transport (GO:0006850);	K22139|6.2e-60|zma:100273562|K22139 mitochondrial pyruvate carrier 2 | (RefSeq) uncharacterized protein	[S]	Function unknown	Mitochondrial pyruvate carriers	Mitochondrial pyruvate carrier 4 OS=Arabidopsis thaliana OX=3702 GN=MPC4 PE=3 SV=1	Mitochondrial pyruvate carrier OS=Zea mays OX=4577 GN=100273562 PE=2 SV=1	C	Energy production and conversion	uncharacterized protein LOC100273562 [Zea mays]
yesuan	lm	4	28335179	2.282707e-07	6.64	C/T	C:686_T:24	0.03	gene-Zm00001eb171040	-	28342495	28349682	3'_7316	[CR]	--	Cellular Component: mitochondrion (GO:0005739);; Biological Process: fatty acid metabolic process (GO:0006631);; Molecular Function: trans-2-enoyl-CoA reductase (NADPH) activity (GO:0019166);	K07512|2.3e-173|zma:100501714|K07512 mitochondrial enoyl-[acyl-carrier protein] reductase / trans-2-enoyl-CoA reductase [EC:1.3.1.- 1.3.1.38] | (RefSeq) putative alcohol dehydrogenase superfamily protein	[KC]	--	Zinc-binding dehydrogenase	Enoyl-[acyl-carrier-protein] reductase, mitochondrial OS=Arabidopsis thaliana OX=3702 GN=At3g45770 PE=1 SV=1	Putative alcohol dehydrogenase superfamily protein OS=Zea mays OX=4577 GN=100501714 PE=4 SV=1	--	--	hypothetical protein Zm00014a_009494 [Zea mays]
yesuan	lm	4	28335179	2.282707e-07	6.64	C/T	C:686_T:24	0.03	gene-Zm00001eb171050	+	28364267	28365898	5'_29088	--	--	Molecular Function: DNA binding (GO:0003677);; Molecular Function: DNA-binding transcription factor activity (GO:0003700);; Cellular Component: nucleus (GO:0005634);	K09286|1.6e-53|zma:100304148|K09286 EREBP-like factor | (RefSeq) ethylene-responsive transcription factor 4	--	--	AP2 domain	Ethylene-responsive transcription factor 7 OS=Arabidopsis thaliana OX=3702 GN=ERF7 PE=1 SV=1	AP2-EREBP transcription factor OS=Zea mays OX=4577 GN=EREB209 PE=2 SV=1	K	Transcription	uncharacterized protein LOC100304148 [Zea mays]
yesuan	lm	4	28335179	2.282707e-07	6.64	C/T	C:686_T:24	0.03	gene-Zm00001eb171060	-	28364628	28369393	3'_29449	[J]	Translation, ribosomal structure and biogenesis	Molecular Function: metal ion binding (GO:0046872);; Molecular Function: metalloaminopeptidase activity (GO:0070006);; Biological Process: protein initiator methionine removal (GO:0070084);	K01265|3.3e-179|zma:100272473|K01265 methionyl aminopeptidase [EC:3.4.11.18] | (RefSeq) IDP454; uncharacterized protein LOC100272473	[O]	Posttranslational modification, protein turnover, chaperones	Metallopeptidase family M24	Methionine aminopeptidase 1B, chloroplastic OS=Arabidopsis thaliana OX=3702 GN=MAP1B PE=2 SV=2	Methionine aminopeptidase OS=Zea mays OX=4577 PE=2 SV=1	O	Posttranslational modification, protein turnover, chaperones	uncharacterized protein LOC100272473 isoform X1 [Zea mays]
yesuan	lm	4	28335179	2.282707e-07	6.64	C/T	C:686_T:24	0.03	gene-Zm00001eb171070	-	28432860	28436065	3'_97681	--	--	Cellular Component: chromosome, telomeric region (GO:0000781);; Molecular Function: histone acetyltransferase activity (GO:0004402);; Cellular Component: nucleus (GO:0005634);; Biological Process: chromatin silencing at telomere (GO:0006348);	K11303|3.3e-85|zma:542083|K11303 histone acetyltransferase 1 [EC:2.3.1.48] | (RefSeq) hat1; histone acetyltransferase type B catalytic subunit	[B]	Chromatin structure and dynamics	--	Histone acetyltransferase type B catalytic subunit OS=Zea mays OX=4577 GN=HAT1 PE=1 SV=2	Histone acetyltransferase type B catalytic subunit OS=Zea mays OX=4577 GN=ZEAMMB73_Zm00001d019004 PE=4 SV=1	B	Chromatin structure and dynamics	Histone acetyltransferase type B catalytic subunit [Zea mays]
yesuan	lm	4	28335179	2.282707e-07	6.64	C/T	C:686_T:24	0.03	gene-Zm00001eb171080	+	28433030	28440841	5'_97851	--	--	Molecular Function: DNA binding (GO:0003677);; Cellular Component: nucleus (GO:0005634);	--	--	--	B3 DNA binding domain	B3 domain-containing protein Os06g0194400 OS=Oryza sativa subsp. japonica OX=39947 GN=Os06g0194400 PE=2 SV=1	ABI3VP1 transcription factor OS=Zea mays OX=4577 GN=ABI14 PE=2 SV=1	K	Transcription	uncharacterized protein LOC100216848 [Zea mays]
yesuan	lm	4	28336894	4.464030e-06	5.35	C/T	C:606_T:18	0.03	gene-Zm00001eb171010	+	28298813	28303227	3'_33667	--	--	Molecular Function: RNA binding (GO:0003723);	K20102|5.2e-177|obr:102719102|K20102 YTH domain-containing family protein | (RefSeq) uncharacterized LOC102719102	[R]	General function prediction only	YT521-B-like domain	YTH domain-containing protein ECT4 OS=Arabidopsis thaliana OX=3702 GN=ECT4 PE=2 SV=1	Evolutionarily conserved C-terminal region 10 OS=Zea mays OX=4577 GN=100382673 PE=2 SV=1	E	Amino acid transport and metabolism	uncharacterized protein LOC100382673 [Zea mays]
yesuan	lm	4	28336894	4.464030e-06	5.35	C/T	C:606_T:18	0.03	gene-Zm00001eb171020	-	28302646	28318316	5'_18578	--	--	Molecular Function: protein kinase activity (GO:0004672);; Molecular Function: ATP binding (GO:0005524);; Cellular Component: cytoplasm (GO:0005737);; Biological Process: signal transduction (GO:0007165);	K01968|2.7e-63|tcc:18613295|K01968 3-methylcrotonyl-CoA carboxylase alpha subunit [EC:6.4.1.4] | (RefSeq) methylcrotonoyl-CoA carboxylase subunit alpha, mitochondrial	[T]	Signal transduction mechanisms	Protein tyrosine and serine/threonine kinase	Serine/threonine-protein kinase STY13 OS=Arabidopsis thaliana OX=3702 GN=STY13 PE=1 SV=2	Protein kinase superfamily protein OS=Zea mays OX=4577 GN=100273467 PE=2 SV=1	T	Signal transduction mechanisms	uncharacterized protein LOC100273467 [Zea mays]
yesuan	lm	4	28336894	4.464030e-06	5.35	C/T	C:606_T:18	0.03	gene-Zm00001eb171030	-	28335174	28341186	--	--	--	Cellular Component: mitochondrial inner membrane (GO:0005743);; Biological Process: mitochondrial pyruvate transmembrane transport (GO:0006850);	K22139|6.2e-60|zma:100273562|K22139 mitochondrial pyruvate carrier 2 | (RefSeq) uncharacterized protein	[S]	Function unknown	Mitochondrial pyruvate carriers	Mitochondrial pyruvate carrier 4 OS=Arabidopsis thaliana OX=3702 GN=MPC4 PE=3 SV=1	Mitochondrial pyruvate carrier OS=Zea mays OX=4577 GN=100273562 PE=2 SV=1	C	Energy production and conversion	uncharacterized protein LOC100273562 [Zea mays]
yesuan	lm	4	28336894	4.464030e-06	5.35	C/T	C:606_T:18	0.03	gene-Zm00001eb171040	-	28342495	28349682	3'_5601	[CR]	--	Cellular Component: mitochondrion (GO:0005739);; Biological Process: fatty acid metabolic process (GO:0006631);; Molecular Function: trans-2-enoyl-CoA reductase (NADPH) activity (GO:0019166);	K07512|2.3e-173|zma:100501714|K07512 mitochondrial enoyl-[acyl-carrier protein] reductase / trans-2-enoyl-CoA reductase [EC:1.3.1.- 1.3.1.38] | (RefSeq) putative alcohol dehydrogenase superfamily protein	[KC]	--	Zinc-binding dehydrogenase	Enoyl-[acyl-carrier-protein] reductase, mitochondrial OS=Arabidopsis thaliana OX=3702 GN=At3g45770 PE=1 SV=1	Putative alcohol dehydrogenase superfamily protein OS=Zea mays OX=4577 GN=100501714 PE=4 SV=1	--	--	hypothetical protein Zm00014a_009494 [Zea mays]
yesuan	lm	4	28336894	4.464030e-06	5.35	C/T	C:606_T:18	0.03	gene-Zm00001eb171050	+	28364267	28365898	5'_27373	--	--	Molecular Function: DNA binding (GO:0003677);; Molecular Function: DNA-binding transcription factor activity (GO:0003700);; Cellular Component: nucleus (GO:0005634);	K09286|1.6e-53|zma:100304148|K09286 EREBP-like factor | (RefSeq) ethylene-responsive transcription factor 4	--	--	AP2 domain	Ethylene-responsive transcription factor 7 OS=Arabidopsis thaliana OX=3702 GN=ERF7 PE=1 SV=1	AP2-EREBP transcription factor OS=Zea mays OX=4577 GN=EREB209 PE=2 SV=1	K	Transcription	uncharacterized protein LOC100304148 [Zea mays]
yesuan	lm	4	28336894	4.464030e-06	5.35	C/T	C:606_T:18	0.03	gene-Zm00001eb171060	-	28364628	28369393	3'_27734	[J]	Translation, ribosomal structure and biogenesis	Molecular Function: metal ion binding (GO:0046872);; Molecular Function: metalloaminopeptidase activity (GO:0070006);; Biological Process: protein initiator methionine removal (GO:0070084);	K01265|3.3e-179|zma:100272473|K01265 methionyl aminopeptidase [EC:3.4.11.18] | (RefSeq) IDP454; uncharacterized protein LOC100272473	[O]	Posttranslational modification, protein turnover, chaperones	Metallopeptidase family M24	Methionine aminopeptidase 1B, chloroplastic OS=Arabidopsis thaliana OX=3702 GN=MAP1B PE=2 SV=2	Methionine aminopeptidase OS=Zea mays OX=4577 PE=2 SV=1	O	Posttranslational modification, protein turnover, chaperones	uncharacterized protein LOC100272473 isoform X1 [Zea mays]
yesuan	lm	4	28336894	4.464030e-06	5.35	C/T	C:606_T:18	0.03	gene-Zm00001eb171070	-	28432860	28436065	3'_95966	--	--	Cellular Component: chromosome, telomeric region (GO:0000781);; Molecular Function: histone acetyltransferase activity (GO:0004402);; Cellular Component: nucleus (GO:0005634);; Biological Process: chromatin silencing at telomere (GO:0006348);	K11303|3.3e-85|zma:542083|K11303 histone acetyltransferase 1 [EC:2.3.1.48] | (RefSeq) hat1; histone acetyltransferase type B catalytic subunit	[B]	Chromatin structure and dynamics	--	Histone acetyltransferase type B catalytic subunit OS=Zea mays OX=4577 GN=HAT1 PE=1 SV=2	Histone acetyltransferase type B catalytic subunit OS=Zea mays OX=4577 GN=ZEAMMB73_Zm00001d019004 PE=4 SV=1	B	Chromatin structure and dynamics	Histone acetyltransferase type B catalytic subunit [Zea mays]
yesuan	lm	4	28336894	4.464030e-06	5.35	C/T	C:606_T:18	0.03	gene-Zm00001eb171080	+	28433030	28440841	5'_96136	--	--	Molecular Function: DNA binding (GO:0003677);; Cellular Component: nucleus (GO:0005634);	--	--	--	B3 DNA binding domain	B3 domain-containing protein Os06g0194400 OS=Oryza sativa subsp. japonica OX=39947 GN=Os06g0194400 PE=2 SV=1	ABI3VP1 transcription factor OS=Zea mays OX=4577 GN=ABI14 PE=2 SV=1	K	Transcription	uncharacterized protein LOC100216848 [Zea mays]
yesuan	lm	4	28336987	4.044269e-06	5.39	A/G	A:586_G:18	0.03	gene-Zm00001eb171010	+	28298813	28303227	3'_33760	--	--	Molecular Function: RNA binding (GO:0003723);	K20102|5.2e-177|obr:102719102|K20102 YTH domain-containing family protein | (RefSeq) uncharacterized LOC102719102	[R]	General function prediction only	YT521-B-like domain	YTH domain-containing protein ECT4 OS=Arabidopsis thaliana OX=3702 GN=ECT4 PE=2 SV=1	Evolutionarily conserved C-terminal region 10 OS=Zea mays OX=4577 GN=100382673 PE=2 SV=1	E	Amino acid transport and metabolism	uncharacterized protein LOC100382673 [Zea mays]
yesuan	lm	4	28336987	4.044269e-06	5.39	A/G	A:586_G:18	0.03	gene-Zm00001eb171020	-	28302646	28318316	5'_18671	--	--	Molecular Function: protein kinase activity (GO:0004672);; Molecular Function: ATP binding (GO:0005524);; Cellular Component: cytoplasm (GO:0005737);; Biological Process: signal transduction (GO:0007165);	K01968|2.7e-63|tcc:18613295|K01968 3-methylcrotonyl-CoA carboxylase alpha subunit [EC:6.4.1.4] | (RefSeq) methylcrotonoyl-CoA carboxylase subunit alpha, mitochondrial	[T]	Signal transduction mechanisms	Protein tyrosine and serine/threonine kinase	Serine/threonine-protein kinase STY13 OS=Arabidopsis thaliana OX=3702 GN=STY13 PE=1 SV=2	Protein kinase superfamily protein OS=Zea mays OX=4577 GN=100273467 PE=2 SV=1	T	Signal transduction mechanisms	uncharacterized protein LOC100273467 [Zea mays]
yesuan	lm	4	28336987	4.044269e-06	5.39	A/G	A:586_G:18	0.03	gene-Zm00001eb171030	-	28335174	28341186	--	--	--	Cellular Component: mitochondrial inner membrane (GO:0005743);; Biological Process: mitochondrial pyruvate transmembrane transport (GO:0006850);	K22139|6.2e-60|zma:100273562|K22139 mitochondrial pyruvate carrier 2 | (RefSeq) uncharacterized protein	[S]	Function unknown	Mitochondrial pyruvate carriers	Mitochondrial pyruvate carrier 4 OS=Arabidopsis thaliana OX=3702 GN=MPC4 PE=3 SV=1	Mitochondrial pyruvate carrier OS=Zea mays OX=4577 GN=100273562 PE=2 SV=1	C	Energy production and conversion	uncharacterized protein LOC100273562 [Zea mays]
yesuan	lm	4	28336987	4.044269e-06	5.39	A/G	A:586_G:18	0.03	gene-Zm00001eb171040	-	28342495	28349682	3'_5508	[CR]	--	Cellular Component: mitochondrion (GO:0005739);; Biological Process: fatty acid metabolic process (GO:0006631);; Molecular Function: trans-2-enoyl-CoA reductase (NADPH) activity (GO:0019166);	K07512|2.3e-173|zma:100501714|K07512 mitochondrial enoyl-[acyl-carrier protein] reductase / trans-2-enoyl-CoA reductase [EC:1.3.1.- 1.3.1.38] | (RefSeq) putative alcohol dehydrogenase superfamily protein	[KC]	--	Zinc-binding dehydrogenase	Enoyl-[acyl-carrier-protein] reductase, mitochondrial OS=Arabidopsis thaliana OX=3702 GN=At3g45770 PE=1 SV=1	Putative alcohol dehydrogenase superfamily protein OS=Zea mays OX=4577 GN=100501714 PE=4 SV=1	--	--	hypothetical protein Zm00014a_009494 [Zea mays]
yesuan	lm	4	28336987	4.044269e-06	5.39	A/G	A:586_G:18	0.03	gene-Zm00001eb171050	+	28364267	28365898	5'_27280	--	--	Molecular Function: DNA binding (GO:0003677);; Molecular Function: DNA-binding transcription factor activity (GO:0003700);; Cellular Component: nucleus (GO:0005634);	K09286|1.6e-53|zma:100304148|K09286 EREBP-like factor | (RefSeq) ethylene-responsive transcription factor 4	--	--	AP2 domain	Ethylene-responsive transcription factor 7 OS=Arabidopsis thaliana OX=3702 GN=ERF7 PE=1 SV=1	AP2-EREBP transcription factor OS=Zea mays OX=4577 GN=EREB209 PE=2 SV=1	K	Transcription	uncharacterized protein LOC100304148 [Zea mays]
yesuan	lm	4	28336987	4.044269e-06	5.39	A/G	A:586_G:18	0.03	gene-Zm00001eb171060	-	28364628	28369393	3'_27641	[J]	Translation, ribosomal structure and biogenesis	Molecular Function: metal ion binding (GO:0046872);; Molecular Function: metalloaminopeptidase activity (GO:0070006);; Biological Process: protein initiator methionine removal (GO:0070084);	K01265|3.3e-179|zma:100272473|K01265 methionyl aminopeptidase [EC:3.4.11.18] | (RefSeq) IDP454; uncharacterized protein LOC100272473	[O]	Posttranslational modification, protein turnover, chaperones	Metallopeptidase family M24	Methionine aminopeptidase 1B, chloroplastic OS=Arabidopsis thaliana OX=3702 GN=MAP1B PE=2 SV=2	Methionine aminopeptidase OS=Zea mays OX=4577 PE=2 SV=1	O	Posttranslational modification, protein turnover, chaperones	uncharacterized protein LOC100272473 isoform X1 [Zea mays]
yesuan	lm	4	28336987	4.044269e-06	5.39	A/G	A:586_G:18	0.03	gene-Zm00001eb171070	-	28432860	28436065	3'_95873	--	--	Cellular Component: chromosome, telomeric region (GO:0000781);; Molecular Function: histone acetyltransferase activity (GO:0004402);; Cellular Component: nucleus (GO:0005634);; Biological Process: chromatin silencing at telomere (GO:0006348);	K11303|3.3e-85|zma:542083|K11303 histone acetyltransferase 1 [EC:2.3.1.48] | (RefSeq) hat1; histone acetyltransferase type B catalytic subunit	[B]	Chromatin structure and dynamics	--	Histone acetyltransferase type B catalytic subunit OS=Zea mays OX=4577 GN=HAT1 PE=1 SV=2	Histone acetyltransferase type B catalytic subunit OS=Zea mays OX=4577 GN=ZEAMMB73_Zm00001d019004 PE=4 SV=1	B	Chromatin structure and dynamics	Histone acetyltransferase type B catalytic subunit [Zea mays]
yesuan	lm	4	28336987	4.044269e-06	5.39	A/G	A:586_G:18	0.03	gene-Zm00001eb171080	+	28433030	28440841	5'_96043	--	--	Molecular Function: DNA binding (GO:0003677);; Cellular Component: nucleus (GO:0005634);	--	--	--	B3 DNA binding domain	B3 domain-containing protein Os06g0194400 OS=Oryza sativa subsp. japonica OX=39947 GN=Os06g0194400 PE=2 SV=1	ABI3VP1 transcription factor OS=Zea mays OX=4577 GN=ABI14 PE=2 SV=1	K	Transcription	uncharacterized protein LOC100216848 [Zea mays]
yesuan	lm	4	28337434	2.502349e-06	5.6	A/T	A:524_T:20	0.04	gene-Zm00001eb171010	+	28298813	28303227	3'_34207	--	--	Molecular Function: RNA binding (GO:0003723);	K20102|5.2e-177|obr:102719102|K20102 YTH domain-containing family protein | (RefSeq) uncharacterized LOC102719102	[R]	General function prediction only	YT521-B-like domain	YTH domain-containing protein ECT4 OS=Arabidopsis thaliana OX=3702 GN=ECT4 PE=2 SV=1	Evolutionarily conserved C-terminal region 10 OS=Zea mays OX=4577 GN=100382673 PE=2 SV=1	E	Amino acid transport and metabolism	uncharacterized protein LOC100382673 [Zea mays]
yesuan	lm	4	28337434	2.502349e-06	5.6	A/T	A:524_T:20	0.04	gene-Zm00001eb171020	-	28302646	28318316	5'_19118	--	--	Molecular Function: protein kinase activity (GO:0004672);; Molecular Function: ATP binding (GO:0005524);; Cellular Component: cytoplasm (GO:0005737);; Biological Process: signal transduction (GO:0007165);	K01968|2.7e-63|tcc:18613295|K01968 3-methylcrotonyl-CoA carboxylase alpha subunit [EC:6.4.1.4] | (RefSeq) methylcrotonoyl-CoA carboxylase subunit alpha, mitochondrial	[T]	Signal transduction mechanisms	Protein tyrosine and serine/threonine kinase	Serine/threonine-protein kinase STY13 OS=Arabidopsis thaliana OX=3702 GN=STY13 PE=1 SV=2	Protein kinase superfamily protein OS=Zea mays OX=4577 GN=100273467 PE=2 SV=1	T	Signal transduction mechanisms	uncharacterized protein LOC100273467 [Zea mays]
yesuan	lm	4	28337434	2.502349e-06	5.6	A/T	A:524_T:20	0.04	gene-Zm00001eb171030	-	28335174	28341186	--	--	--	Cellular Component: mitochondrial inner membrane (GO:0005743);; Biological Process: mitochondrial pyruvate transmembrane transport (GO:0006850);	K22139|6.2e-60|zma:100273562|K22139 mitochondrial pyruvate carrier 2 | (RefSeq) uncharacterized protein	[S]	Function unknown	Mitochondrial pyruvate carriers	Mitochondrial pyruvate carrier 4 OS=Arabidopsis thaliana OX=3702 GN=MPC4 PE=3 SV=1	Mitochondrial pyruvate carrier OS=Zea mays OX=4577 GN=100273562 PE=2 SV=1	C	Energy production and conversion	uncharacterized protein LOC100273562 [Zea mays]
yesuan	lm	4	28337434	2.502349e-06	5.6	A/T	A:524_T:20	0.04	gene-Zm00001eb171040	-	28342495	28349682	3'_5061	[CR]	--	Cellular Component: mitochondrion (GO:0005739);; Biological Process: fatty acid metabolic process (GO:0006631);; Molecular Function: trans-2-enoyl-CoA reductase (NADPH) activity (GO:0019166);	K07512|2.3e-173|zma:100501714|K07512 mitochondrial enoyl-[acyl-carrier protein] reductase / trans-2-enoyl-CoA reductase [EC:1.3.1.- 1.3.1.38] | (RefSeq) putative alcohol dehydrogenase superfamily protein	[KC]	--	Zinc-binding dehydrogenase	Enoyl-[acyl-carrier-protein] reductase, mitochondrial OS=Arabidopsis thaliana OX=3702 GN=At3g45770 PE=1 SV=1	Putative alcohol dehydrogenase superfamily protein OS=Zea mays OX=4577 GN=100501714 PE=4 SV=1	--	--	hypothetical protein Zm00014a_009494 [Zea mays]
yesuan	lm	4	28337434	2.502349e-06	5.6	A/T	A:524_T:20	0.04	gene-Zm00001eb171050	+	28364267	28365898	5'_26833	--	--	Molecular Function: DNA binding (GO:0003677);; Molecular Function: DNA-binding transcription factor activity (GO:0003700);; Cellular Component: nucleus (GO:0005634);	K09286|1.6e-53|zma:100304148|K09286 EREBP-like factor | (RefSeq) ethylene-responsive transcription factor 4	--	--	AP2 domain	Ethylene-responsive transcription factor 7 OS=Arabidopsis thaliana OX=3702 GN=ERF7 PE=1 SV=1	AP2-EREBP transcription factor OS=Zea mays OX=4577 GN=EREB209 PE=2 SV=1	K	Transcription	uncharacterized protein LOC100304148 [Zea mays]
yesuan	lm	4	28337434	2.502349e-06	5.6	A/T	A:524_T:20	0.04	gene-Zm00001eb171060	-	28364628	28369393	3'_27194	[J]	Translation, ribosomal structure and biogenesis	Molecular Function: metal ion binding (GO:0046872);; Molecular Function: metalloaminopeptidase activity (GO:0070006);; Biological Process: protein initiator methionine removal (GO:0070084);	K01265|3.3e-179|zma:100272473|K01265 methionyl aminopeptidase [EC:3.4.11.18] | (RefSeq) IDP454; uncharacterized protein LOC100272473	[O]	Posttranslational modification, protein turnover, chaperones	Metallopeptidase family M24	Methionine aminopeptidase 1B, chloroplastic OS=Arabidopsis thaliana OX=3702 GN=MAP1B PE=2 SV=2	Methionine aminopeptidase OS=Zea mays OX=4577 PE=2 SV=1	O	Posttranslational modification, protein turnover, chaperones	uncharacterized protein LOC100272473 isoform X1 [Zea mays]
yesuan	lm	4	28337434	2.502349e-06	5.6	A/T	A:524_T:20	0.04	gene-Zm00001eb171070	-	28432860	28436065	3'_95426	--	--	Cellular Component: chromosome, telomeric region (GO:0000781);; Molecular Function: histone acetyltransferase activity (GO:0004402);; Cellular Component: nucleus (GO:0005634);; Biological Process: chromatin silencing at telomere (GO:0006348);	K11303|3.3e-85|zma:542083|K11303 histone acetyltransferase 1 [EC:2.3.1.48] | (RefSeq) hat1; histone acetyltransferase type B catalytic subunit	[B]	Chromatin structure and dynamics	--	Histone acetyltransferase type B catalytic subunit OS=Zea mays OX=4577 GN=HAT1 PE=1 SV=2	Histone acetyltransferase type B catalytic subunit OS=Zea mays OX=4577 GN=ZEAMMB73_Zm00001d019004 PE=4 SV=1	B	Chromatin structure and dynamics	Histone acetyltransferase type B catalytic subunit [Zea mays]
yesuan	lm	4	28337434	2.502349e-06	5.6	A/T	A:524_T:20	0.04	gene-Zm00001eb171080	+	28433030	28440841	5'_95596	--	--	Molecular Function: DNA binding (GO:0003677);; Cellular Component: nucleus (GO:0005634);	--	--	--	B3 DNA binding domain	B3 domain-containing protein Os06g0194400 OS=Oryza sativa subsp. japonica OX=39947 GN=Os06g0194400 PE=2 SV=1	ABI3VP1 transcription factor OS=Zea mays OX=4577 GN=ABI14 PE=2 SV=1	K	Transcription	uncharacterized protein LOC100216848 [Zea mays]
yesuan	lm	6	28745308	4.280169e-08	7.37	C/T	C:733_T:19	0.03	gene-Zm00001eb264470	+	28646381	28677797	3'_67511	[O]	Posttranslational modification, protein turnover, chaperones	Molecular Function: ATP binding (GO:0005524);; Biological Process: protein folding (GO:0006457);; Molecular Function: unfolded protein binding (GO:0051082);	K09487|0.0e+00|sbi:8067208|K09487 heat shock protein 90kDa beta | (RefSeq) heat shock protein 90-6, mitochondrial	[O]	Posttranslational modification, protein turnover, chaperones	Hsp90 protein	Heat shock protein 90-6, mitochondrial OS=Arabidopsis thaliana OX=3702 GN=HSP90-6 PE=1 SV=1	Heat shock protein 90-6 mitochondrial OS=Zea mays OX=4577 GN=ZEAMMB73_Zm00001d035285 PE=3 SV=1	O	Posttranslational modification, protein turnover, chaperones	heat shock protein 90-6, mitochondrial isoform X3 [Zea mays]
yesuan	lm	6	28745308	4.280169e-08	7.37	C/T	C:733_T:19	0.03	gene-Zm00001eb264480	+	28742453	28745275	3'_33	--	--	Cellular Component: endoplasmic reticulum (GO:0005783);; Biological Process: protein glycosylation (GO:0006486);; Cellular Component: integral component of membrane (GO:0016021);; Biological Process: endoplasmic reticulum unfolded protein response (GO:0030968);	--	[S]	Function unknown	Ribosome associated membrane protein RAMP4	--	Membrane protein OS=Zea mays OX=4577 GN=100286199 PE=3 SV=1	U	Intracellular trafficking, secretion, and vesicular transport	membrane protein [Zea mays]
yesuan	lm	6	28745308	4.280169e-08	7.37	C/T	C:733_T:19	0.03	gene-Zm00001eb264490	+	28842656	28843369	5'_97348	--	--	Cellular Component: integral component of membrane (GO:0016021);; Molecular Function: transmembrane transporter activity (GO:0022857);	--	[R]	General function prediction only	Sugar (and other) transporter	Polyol transporter 5 OS=Arabidopsis thaliana OX=3702 GN=PLT5 PE=1 SV=2	MFS domain-containing protein OS=Zea mays OX=4577 PE=2 SV=1	U	Intracellular trafficking, secretion, and vesicular transport	unknown [Zea mays]
yesuan	lm	4	28810964	7.593040e-07	6.12	C/T	C:36_T:718	0.05	gene-Zm00001eb171180	+	28742813	28811495	--	--	--	Cellular Component: transcription factor TFIIIC complex (GO:0000127);; Biological Process: transcription by RNA polymerase III (GO:0006383);	K15201|0.0e+00|zma:103652996|K15201 general transcription factor 3C polypeptide 3 (transcription factor C subunit 4) | (RefSeq) general transcription factor 3C polypeptide 3 isoform X1	[K]	Transcription	Tetratricopeptide repeat	Nucleolin 1 OS=Oryza sativa subsp. japonica OX=39947 GN=Os08g0192900 PE=2 SV=1	Tetratricopeptide repeat (TPR)-containing protein OS=Zea mays OX=4577 GN=103652996 PE=4 SV=1	K	Transcription	general transcription factor 3C polypeptide 3 isoform X1 [Zea mays]
yesuan	lm	4	28810964	7.593040e-07	6.12	C/T	C:36_T:718	0.05	gene-Zm00001eb171190	+	28837686	28845659	5'_26722	[H]	Coenzyme transport and metabolism	Molecular Function: 4-aminobutyrate transaminase activity (GO:0003867);; Molecular Function: adenosylmethionine-8-amino-7-oxononanoate transaminase activity (GO:0004015);; Biological Process: biotin biosynthetic process (GO:0009102);; Biological Process: gamma-aminobutyric acid metabolic process (GO:0009448);; Molecular Function: pyridoxal phosphate binding (GO:0030170);	K16871|6.3e-260|zma:100282236|K16871 4-aminobutyrate---pyruvate transaminase [EC:2.6.1.96] | (RefSeq) aminotransferase y4uB	[E]	Amino acid transport and metabolism	Aminotransferase class-III	Probable gamma-aminobutyrate transaminase 3, mitochondrial OS=Oryza sativa subsp. indica OX=39946 GN=OsI_28220 PE=3 SV=1	Putative aminotransferase class III superfamily protein OS=Zea mays OX=4577 GN=ZEAMMB73_Zm00001d049380 PE=3 SV=1	E	Amino acid transport and metabolism	Putative aminotransferase class III superfamily protein [Zea mays]
yesuan	lm	4	28810964	7.593040e-07	6.12	C/T	C:36_T:718	0.05	gene-Zm00001eb171200	-	28861610	28861944	3'_50646	--	--	--	--	--	--	Cysteine-rich TM module stress tolerance	--	--	--	--	--
yesuan	lm	1	29174128	7.098931e-06	5.15	C/T	C:635_T:61	0.09	gene-Zm00001eb009420	+	29079694	29082588	3'_91540	--	--	Molecular Function: protein kinase activity (GO:0004672);; Molecular Function: ATP binding (GO:0005524);	K17279|4.5e-27|zma:103651242|K17279 receptor expression-enhancing protein 5/6 | (RefSeq) HVA22-like protein f	[T]	Signal transduction mechanisms	--	Casein kinase 1-like protein HD16 OS=Oryza sativa subsp. japonica OX=39947 GN=HD16 PE=1 SV=1	Protein kinase-related OS=Zea mays OX=4577 GN=ZEAMMB73_Zm00001d021658 PE=4 SV=1	T	Signal transduction mechanisms	protein kinase-related [Zea mays]
yesuan	lm	1	29174128	7.098931e-06	5.15	C/T	C:635_T:61	0.09	gene-Zm00001eb009430	+	29129371	29135097	3'_39031	[U]	Intracellular trafficking, secretion, and vesicular transport	Biological Process: response to hormone (GO:0009725);; Cellular Component: integral component of membrane (GO:0016021);; Molecular Function: signaling receptor activity (GO:0038023);	K18789|3.4e-71|cic:CICLE_v10010628mg|K18789 xylogalacturonan beta-1,3-xylosyltransferase [EC:2.4.2.41] | (RefSeq) hypothetical protein	[RT]	--	Haemolysin-III related	Heptahelical transmembrane protein ADIPOR3 OS=Oryza sativa subsp. japonica OX=39947 GN=ADIPOR3 PE=2 SV=1	Heptahelical transmembrane protein 5 OS=Zea mays OX=4577 GN=100502176 PE=4 SV=1	T	Signal transduction mechanisms	uncharacterized protein LOC100502176 [Zea mays]
yesuan	lm	1	29174128	7.098931e-06	5.15	C/T	C:635_T:61	0.09	gene-Zm00001eb009460	+	29172699	29176400	--	--	--	Molecular Function: ubiquitin-protein transferase activity (GO:0004842);; Molecular Function: ligase activity (GO:0016874);	K10260|8.7e-15|ota:OT_ostta09g00430|K10260 F-box and WD-40 domain protein 7 | (RefSeq) WD40/YVTN repeat-like-containing domain	--	--	U-box domain	U-box domain-containing protein 75 OS=Oryza sativa subsp. japonica OX=39947 GN=TUD1 PE=1 SV=1	RING-type E3 ubiquitin transferase OS=Zea mays OX=4577 GN=100281502 PE=2 SV=1	H	Coenzyme transport and metabolism	ubiquitin-protein ligase [Zea mays]
yesuan	lm	1	29174128	7.098931e-06	5.15	C/T	C:635_T:61	0.09	gene-Zm00001eb009470	-	29172903	29174944	--	--	--	--	--	--	--	--	--	Uncharacterized protein OS=Zea mays OX=4577 PE=2 SV=1	--	--	unknown [Zea mays]
yesuan	lm	1	29174128	7.098931e-06	5.15	C/T	C:635_T:61	0.09	gene-Zm00001eb009480	+	29231209	29233105	5'_57081	--	--	--	K10293|2.0e-272|zma:100501928|K10293 F-box protein 7 | (RefSeq) uncharacterized protein LOC100501928	--	--	--	F-box protein SKIP22 OS=Arabidopsis thaliana OX=3702 GN=SKIP22 PE=1 SV=1	F-box protein SKIP22 OS=Zea mays OX=4577 GN=ZEAMMB73_Zm00001d028296 PE=4 SV=1	S	Function unknown	uncharacterized protein LOC100501928 [Zea mays]
yesuan	lm	1	29174128	7.098931e-06	5.15	C/T	C:635_T:61	0.09	gene-Zm00001eb009490	+	29236481	29240217	5'_62353	--	--	Biological Process: regulation of transcription, DNA-templated (GO:0006355);; Molecular Function: protein dimerization activity (GO:0046983);	K18878|1.8e-28|cann:107866053|K18878 BHLH transcription factor Upa20 | (RefSeq) Upa20; transcription factor bHLH137-like	--	--	Helix-loop-helix DNA-binding domain	Transcription factor bHLH74 OS=Arabidopsis thaliana OX=3702 GN=BHLH74 PE=1 SV=1	Transcription factor bHLH62 OS=Zea mays OX=4577 GN=100381413 PE=2 SV=1	K	Transcription	uncharacterized protein LOC100381413 [Zea mays]
yesuan	lm	4	29176552	1.034439e-06	5.99	G/A	G:733_A:21	0.03	gene-Zm00001eb171240	+	29106733	29109208	3'_67344	[J]	Translation, ribosomal structure and biogenesis	Molecular Function: structural constituent of ribosome (GO:0003735);; Cellular Component: ribosome (GO:0005840);; Biological Process: translation (GO:0006412);	K02899|1.5e-79|zma:101027115|K02899 large subunit ribosomal protein L27 | (RefSeq) 50S ribosomal protein L27	[J]	Translation, ribosomal structure and biogenesis	Ribosomal L27 protein	50S ribosomal protein L27, chloroplastic OS=Phaeodactylum tricornutum (strain CCAP 1055/1) OX=556484 GN=rpl27 PE=3 SV=1	50S ribosomal protein L27 OS=Zea mays OX=4577 GN=Zm00014a_009482 PE=3 SV=1	J	Translation, ribosomal structure and biogenesis	50S ribosomal protein L27 [Zea mays]
yesuan	lm	4	29176552	1.034439e-06	5.99	G/A	G:733_A:21	0.03	gene-Zm00001eb171250	-	29177672	29185680	3'_1120	--	--	Molecular Function: mRNA binding (GO:0003729);; Cellular Component: nucleus (GO:0005634);; Cellular Component: cytoplasm (GO:0005737);; Biological Process: regulation of gene expression (GO:0010468);	K21444|6.7e-162|zma:109946006|K21444 poly(rC)-binding protein 3/4 | (RefSeq) KH domain-containing protein At4g18375	[AR]	--	KH domain	KH domain-containing protein At4g18375 OS=Arabidopsis thaliana OX=3702 GN=At4g18375 PE=2 SV=1	RNA-binding KH domain-containing protein OS=Zea mays OX=4577 GN=ZEAMMB73_Zm00001d049390 PE=4 SV=1	A	RNA processing and modification	KH domain-containing protein At4g18375 [Zea mays]
[truncated: 3,305 more rows]
