# Supplementary material for: Genome and transcriptome wide association study identify candidate genes regulating folate levels in maize
Source: Front Plant Sci. 2025 Jun 19;16:1606220. doi: 10.3389/fpls.2025.1606220 (PMC12222111; doi:10.3389/fpls.2025.1606220)
Supplement: Supplementary Table S4 — The functional annotation results of candidate genes. [file Table4.xls]

## Sheet: Sheet1
#GeneID	COG_class	COG_class_annotation	GO_annotation	KEGG_annotation	KEGG_pathway_annotation	KOG_class	KOG_class_annotation	Pfam_annotation	Swiss-Prot_annotation	eggNOG_class	eggNOG_class_annotation	NR_annotation
gene-Zm00001eb319990	[H]	Coenzyme transport and metabolism	Molecular Function: 2-amino-4-hydroxy-6-hydroxymethyldihydropteridine diphosphokinase activity (GO:0003848);; Molecular Function: dihydropteroate synthase activity (GO:0004156);; Biological Process: tetrahydrofolate biosynthetic process (GO:0046654);;	K13941|8.3e-304|zma:100280079|K13941 2-amino-4-hydroxy-6-hydroxymethyldihydropteridine diphosphokinase / dihydropteroate synthase [EC:2.7.6.3 2.5.1.15] | (RefSeq) uncharacterized protein LOC100280079	Folate biosynthesis (ko00790)	[H]	Coenzyme transport and metabolism	Pterin binding enzyme	Folate synthesis bifunctional protein, mitochondrial OS=Pisum sativum OX=3888 GN=MitHPPK/DHPS PE=1 SV=1	H	Coenzyme transport and metabolism	uncharacterized protein LOC100280079 [Zea mays]
gene-Zm00001eb107660	[H]	Coenzyme transport and metabolism	Cellular Component: mitochondrion (GO:0005739);; Biological Process: defense response (GO:0006952);; Biological Process: folic acid-containing compound biosynthetic process (GO:0009396);; Molecular Function: 5-formyltetrahydrofolate cyclo-ligase activity (GO:0030272);; Biological Process: tetrahydrofolate interconversion (GO:0035999);;	K01934|3.7e-149|zma:103647771|K01934 5-formyltetrahydrofolate cyclo-ligase [EC:6.3.3.2] | (RefSeq) 5-formyltetrahydrofolate cyclo-ligase, mitochondrial isoform X2	One carbon pool by folate (ko00670)	[H]	Coenzyme transport and metabolism	5-formyltetrahydrofolate cyclo-ligase family	5-formyltetrahydrofolate cyclo-ligase, mitochondrial OS=Arabidopsis thaliana OX=3702 GN=5FCL PE=1 SV=1	H	Coenzyme transport and metabolism	5-formyltetrahydrofolate cyclo-ligase, mitochondrial isoform X1 [Zea mays]
gene-Zm00001eb170020	[E]	Amino acid transport and metabolism	Molecular Function: glycine hydroxymethyltransferase activity (GO:0004372);; Biological Process: glycine metabolic process (GO:0006544);; Biological Process: L-serine catabolic process (GO:0006565);; Biological Process: one-carbon metabolic process (GO:0006730);; Molecular Function: zinc ion binding (GO:0008270);; Molecular Function: amino acid binding (GO:0016597);; Biological Process: glycine b…	K00600|5.4e-279|sita:101759206|K00600 glycine hydroxymethyltransferase [EC:2.1.2.1] | (RefSeq) serine hydroxymethyltransferase 4	Glycine, serine and threonine metabolism (ko00260);; Cyanoamino acid metabolism (ko00460);; Glyoxylate and dicarboxylate metabolism (ko00630);; One carbon pool by folate (ko00670);; Carbon metabolism (ko01200);; Biosynthesis of amino acids (ko01230)	[E]	Amino acid transport and metabolism	Serine hydroxymethyltransferase	Serine hydroxymethyltransferase 4 OS=Arabidopsis thaliana OX=3702 GN=SHM4 PE=1 SV=1	H	Coenzyme transport and metabolism	glycine1 [Zea mays]
gene-Zm00001eb067370	[H]	Coenzyme transport and metabolism	Molecular Function: GTP cyclohydrolase I activity (GO:0003934);; Biological Process: tetrahydrofolate biosynthetic process (GO:0046654);;	K01495|2.3e-268|zma:100283069|K01495 GTP cyclohydrolase IA [EC:3.5.4.16] | (RefSeq) cl581_1; uncharacterized protein LOC100283069	Folate biosynthesis (ko00790)	[H]	Coenzyme transport and metabolism	GTP cyclohydrolase I	GTP cyclohydrolase 1 OS=Solanum lycopersicum OX=4081 GN=GCH1 PE=1 SV=1	H	Coenzyme transport and metabolism	uncharacterized protein LOC100283069 [Zea mays]
gene-Zm00001eb301040	[G]	Carbohydrate transport and metabolism	Cellular Component: integral component of membrane (GO:0016021);;	--	--	--	--	BT1 family	Folate-biopterin transporter 1, chloroplastic OS=Arabidopsis thaliana OX=3702 GN=At2g32040 PE=1 SV=2	S	Function unknown	Folate-biopterin transporter 1 chloroplastic [Zea mays]
gene-Zm00001eb115340	--	--	--	K13121|2.2e-127|zma:100277486|K13121 protein FRA10AC1 | (RefSeq) csu622; uncharacterized protein LOC100277486 isoform X2	--	[S]	Function unknown	Folate-sensitive fragile site protein Fra10Ac1	--	S	Function unknown	uncharacterized protein LOC100277486 [Zea mays]
gene-Zm00001eb432940	[H]	Coenzyme transport and metabolism	Molecular Function: GTP cyclohydrolase I activity (GO:0003934);; Molecular Function: GTP binding (GO:0005525);; Cellular Component: cytoplasm (GO:0005737);; Biological Process: tetrahydrobiopterin biosynthetic process (GO:0006729);; Molecular Function: zinc ion binding (GO:0008270);; Biological Process: tetrahydrofolate biosynthetic process (GO:0046654);;	K01495|6.0e-277|zma:100193984|K01495 GTP cyclohydrolase IA [EC:3.5.4.16] | (RefSeq) uncharacterized protein LOC100193984	Folate biosynthesis (ko00790)	[H]	Coenzyme transport and metabolism	GTP cyclohydrolase I	GTP cyclohydrolase 1 OS=Solanum lycopersicum OX=4081 GN=GCH1 PE=1 SV=1	H	Coenzyme transport and metabolism	uncharacterized protein LOC100193984 [Zea mays]
gene-Zm00001eb112740	[F]	Nucleotide transport and metabolism	Molecular Function: dihydrofolate reductase activity (GO:0004146);; Molecular Function: thymidylate synthase activity (GO:0004799);; Cellular Component: mitochondrion (GO:0005739);; Cellular Component: cytosol (GO:0005829);; Biological Process: dTMP biosynthetic process (GO:0006231);; Biological Process: one-carbon metabolic process (GO:0006730);; Biological Process: methylation (GO:0032259);; Bi…	K13998|1.8e-311|zma:541707|K13998 dihydrofolate reductase / thymidylate synthase [EC:1.5.1.3 2.1.1.45] | (RefSeq) DRTS; bifunctional dihydrofolate reductase-thymidylate synthase	Pyrimidine metabolism (ko00240);; One carbon pool by folate (ko00670);; Folate biosynthesis (ko00790)	[F]	Nucleotide transport and metabolism	Thymidylate synthase	Bifunctional dihydrofolate reductase-thymidylate synthase OS=Zea mays OX=4577 GN=DRTS PE=2 SV=1	H	Coenzyme transport and metabolism	bifunctional dihydrofolate reductase-thymidylate synthase [Zea mays]
gene-Zm00001eb146170	[E]	Amino acid transport and metabolism	Molecular Function: glycine hydroxymethyltransferase activity (GO:0004372);; Molecular Function: methyltransferase activity (GO:0008168);; Biological Process: glycine biosynthetic process from serine (GO:0019264);; Molecular Function: pyridoxal phosphate binding (GO:0030170);; Biological Process: methylation (GO:0032259);; Biological Process: tetrahydrofolate interconversion (GO:0035999);;	K00600|6.6e-140|zma:100191532|K00600 glycine hydroxymethyltransferase [EC:2.1.2.1] | (RefSeq) serine hydroxymethyltransferase	Glycine, serine and threonine metabolism (ko00260);; Cyanoamino acid metabolism (ko00460);; Glyoxylate and dicarboxylate metabolism (ko00630);; One carbon pool by folate (ko00670);; Carbon metabolism (ko01200);; Biosynthesis of amino acids (ko01230)	[E]	Amino acid transport and metabolism	Serine hydroxymethyltransferase	Serine hydroxymethyltransferase 7 OS=Arabidopsis thaliana OX=3702 GN=SHM7 PE=2 SV=1	E	Amino acid transport and metabolism	Serine hydroxymethyltransferase 7 [Zea mays]
gene-Zm00001eb169580	[F]	Nucleotide transport and metabolism	Molecular Function: dihydrofolate reductase activity (GO:0004146);; Molecular Function: thymidylate synthase activity (GO:0004799);; Biological Process: dTMP biosynthetic process (GO:0006231);; Biological Process: one-carbon metabolic process (GO:0006730);; Biological Process: methylation (GO:0032259);; Biological Process: tetrahydrofolate biosynthetic process (GO:0046654);;	K13998|2.1e-307|zma:100286018|K13998 dihydrofolate reductase / thymidylate synthase [EC:1.5.1.3 2.1.1.45] | (RefSeq) umc1821; uncharacterized protein LOC100286018	Pyrimidine metabolism (ko00240);; One carbon pool by folate (ko00670);; Folate biosynthesis (ko00790)	[F]	Nucleotide transport and metabolism	Thymidylate synthase	Bifunctional dihydrofolate reductase-thymidylate synthase OS=Zea mays OX=4577 GN=DRTS PE=2 SV=1	H	Coenzyme transport and metabolism	uncharacterized protein LOC100286018 isoform X2 [Zea mays]
gene-Zm00001eb215470	--	--	Molecular Function: ATP transmembrane transporter activity (GO:0005347);; Cellular Component: chloroplast envelope (GO:0009941);; Cellular Component: integral component of membrane (GO:0016021);;	K15115|6.2e-158|zma:100192670|K15115 solute carrier family 25 (mitochondrial folate transporter), member 32 | (RefSeq) uncharacterized LOC100192670	--	[C]	Energy production and conversion	Mitochondrial carrier protein	Folate transporter 1, chloroplastic OS=Arabidopsis thaliana OX=3702 GN=FOLT1 PE=2 SV=1	C	Energy production and conversion	uncharacterized protein LOC100192670 [Zea mays]
gene-Zm00001eb285930	--	--	Molecular Function: ATP transmembrane transporter activity (GO:0005347);; Cellular Component: integral component of membrane (GO:0016021);;	K15115|7.0e-179|zma:100192773|K15115 solute carrier family 25 (mitochondrial folate transporter), member 32 | (RefSeq) carrier YEL006W	--	[C]	Energy production and conversion	Mitochondrial carrier protein	Nicotinamide adenine dinucleotide transporter 1, chloroplastic OS=Arabidopsis thaliana OX=3702 GN=NDT1 PE=1 SV=2	C	Energy production and conversion	carrier YEL006W [Zea mays]
gene-Zm00001eb404490	[F]	Nucleotide transport and metabolism	Biological Process: 'de novo' IMP biosynthetic process (GO:0006189);; Molecular Function: formyltetrahydrofolate deformylase activity (GO:0008864);; Molecular Function: hydroxymethyl-, formyl- and related transferase activity (GO:0016742);;	K01433|2.9e-176|zma:100286111|K01433 formyltetrahydrofolate deformylase [EC:3.5.1.10] | (RefSeq) formyltetrahydrofolate deformylase	Glyoxylate and dicarboxylate metabolism (ko00630);; One carbon pool by folate (ko00670)	[G]	Carbohydrate transport and metabolism	Formyl transferase	Formyltetrahydrofolate deformylase 2, mitochondrial OS=Arabidopsis thaliana OX=3702 GN=PURU2 PE=1 SV=1	G	Carbohydrate transport and metabolism	Formyltetrahydrofolate deformylase [Zea mays]
